# Supplementary material for: β-Nicotinamide Mononucleotide Alleviates Hydrogen Peroxide-Induced Cell Cycle Arrest and Death in Ovarian Granulosa Cells
Source: Int J Mol Sci. 2023 Oct 27;24(21):15666. doi: 10.3390/ijms242115666 (PMC10649918; doi:10.3390/ijms242115666)
Supplement: Supplementary file 1 [file ijms-24-15666-s001.zip]

Archive with 1 entries (1 files):
- ijms-2591663-supplementary.xlsx
