# Supplementary material for: β-Nicotinamide Mononucleotide Alleviates Hydrogen Peroxide-Induced Cell Cycle Arrest and Death in Ovarian Granulosa Cells
Source: Int J Mol Sci. 2023 Oct 27;24(21):15666. doi: 10.3390/ijms242115666 (PMC10649918; doi:10.3390/ijms242115666)
Supplement: Supplementary file 1 [file ijms-24-15666-s001.zip › ijms-2591663-supplementary.xlsx]

## Sheet: Table S1
Table S1. List of different expression genes (DEGs) between Ctrl and H2O2 group in mouse mGCs
Gene ID	Gene symbol	Ctrl-1_FPKM	Ctrl-2_FPKM	Ctrl-3_FPKM	H2O2-1_FPKM	H2O2-2_FPKM	H2O2-3_FPKM	Log2(H2O2/Ctrl)	Qvalue	Pvalue
ENSMUSG00000025432	Avil	0.305	0.087	0.179	9.303	6.741	6.89	5.32785	1.54893e-38	8.79422e-43
ENSMUSG00000003032	Klf4	2.126	2.865	1.818	13.59	9.042	16.7	2.53019	4.81816e-21	5.47114e-25
ENSMUSG00000038146	Notch3	0.606	0.682	0.581	3.725	2.732	4.515	2.55349	7.72881e-21	1.31644e-24
ENSMUSG00000023067	Cdkn1a	91.354	72.116	68.297	366.207	255.59	382.73	2.11577	1.19521e-20	2.71438e-24
ENSMUSG00000074968	Ano3	1.19	0.831	1.083	5.11	5.196	8.29	2.58279	3.52864e-18	1.00171e-21
ENSMUSG00000032715	Trib3	6.138	5.599	3.317	50.151	24.864	48.359	3.03482	6.1328e-18	2.08918e-21
ENSMUSG00000010064	Slc38a3	6.577	9.984	7.688	1.644	2.127	1.05	-2.33052	9.79343e-17	3.89224e-20
ENSMUSG00000020326	Ccng1	100.775	77.807	92.382	261.563	279.573	362.511	1.73766	1.03556e-15	4.70361e-19
ENSMUSG00000026817	Ak1	27.888	24.156	24.375	70.226	58.481	69.182	1.37269	7.66795e-15	3.91822e-18
ENSMUSG00000049580	Tsku	6.031	6.053	5.741	32.47	17.263	28.383	2.13172	5.05759e-14	2.87151e-17
ENSMUSG00000057933	Gsta2	0.265	0.352	0.072	15.49	6.436	5.832	5.33226	1.6215e-13	1.01269e-16
ENSMUSG00000039062	Anpep	2.597	3.289	2.539	12.353	8.859	12.955	2.01985	2.07428e-13	1.41324e-16
ENSMUSG00000057604	Lmcd1	5.584	7.177	6.202	1.763	1.318	1.059	-2.19548	1.76392e-12	1.30194e-15
ENSMUSG00000023092	FHL1	38.715	53.025	51.925	13.418	17.135	11.949	-1.75711	2.76395e-12	2.19697e-15
ENSMUSG00000032348	Gsta4	47.361	58.626	33.391	317.815	182.303	179.149	2.28498	5.02033e-12	4.27554e-15
ENSMUSG00000031995	St14	1.094	1.066	1.147	3.726	3.411	4.181	1.77502	9.43992e-11	8.57541e-14
ENSMUSG00000021702	Thbs4	5.902	9.075	6.083	2.146	2.354	2.004	-1.69511	9.50844e-10	9.17751e-13
ENSMUSG00000032372	Plscr2	43.233	46.534	53.357	17.215	19.114	12.9	-1.53969	1.97249e-09	2.01583e-12
ENSMUSG00000074183	Gsta1	0	0.058	0	10.604	6.836	7.84	8.76773	2.35238e-09	2.54691e-12
ENSMUSG00000001986	GRIA3	2.336	1.092	1.776	6.254	7.676	7.709	2.05594	2.35238e-09	2.67118e-12
ENSMUSG00000026456	Cyb5r1	21.258	22.077	17.222	50.018	38.518	50.578	1.1999	4.66112e-09	5.55746e-12
ENSMUSG00000034037	Fgd5	1.166	1.893	2.9	0.178	0.274	0.402	-2.80276	5.59729e-09	6.99145e-12
ENSMUSG00000039518	Cdsn	2.072	1.946	0.789	14.326	9.742	6.899	2.68752	7.13281e-09	9.31441e-12
ENSMUSG00000063730	Hsd3b2	4.384	4.164	3.894	1.292	1.769	1.462	-1.45987	8.75172e-09	1.19254e-11
ENSMUSG00000025408	Ddit3	14.336	14.377	7.914	66.113	32.032	63.324	2.14028	1.87425e-08	2.66032e-11
ENSMUSG00000021676	Iqgap2	2.754	2.482	4.199	0.833	0.988	0.912	-1.78754	1.89118e-08	2.79173e-11
ENSMUSG00000032572	Col6a4	0.665	2.281	1.61	0.064	0.239	0.299	-2.91993	1.93904e-08	2.97247e-11
ENSMUSG00000041801	Phlda3	11.703	10.896	9.101	34.053	22.651	37.61	1.57299	2.37688e-08	3.77861e-11
ENSMUSG00000025507	Pidd1	4.152	3.79	3.445	10.479	7.999	12.257	1.43249	4.5537e-08	7.49772e-11
ENSMUSG00000020826	Nos2	2.569	3.829	3.185	0.697	0.88	0.329	-2.32993	9.81505e-08	1.67179e-10
ENSMUSG00000036902	Neto2	10.582	13.168	17.252	3.413	5.476	3.362	-1.74279	9.86192e-08	1.73576e-10
ENSMUSG00000028972	Ca6	0	0	0.037	4.5	2.252	3.062	8.05117	1.24033e-07	2.26118e-10
ENSMUSG00000033952	Aspm	5.292	3.77	2.819	0.541	1.172	0.442	-2.4629	1.24033e-07	2.32391e-10
ENSMUSG00000037999	Arap2	2.706	1.45	2.428	7.228	6.041	9.833	1.81098	1.76006e-07	3.3976e-10
ENSMUSG00000034457	Eda2r	13.37	7.795	14.761	34.935	37.261	50.104	1.76732	1.88558e-07	3.74696e-10
ENSMUSG00000003849	Nqo1	3.254	1.645	0.837	29.502	11.165	11.168	3.17581	1.97188e-07	4.03041e-10
ENSMUSG00000031780	CCL17	12.048	22.367	20.137	3.88	5.158	3.248	-2.15062	2.04105e-07	4.28768e-10
ENSMUSG00000031283	Chrdl1	3.493	5.81	7.193	0.42	1.468	0.81	-2.61215	2.49442e-07	5.3817e-10
ENSMUSG00000060924	Csmd1	0.503	0.483	0.29	0.041	0.086	0.019	-3.12759	2.50694e-07	5.58252e-10
ENSMUSG00000026355	Mcm6	35.878	42.383	28.544	11.89	16.949	11.149	-1.41734	3.14076e-07	7.31115e-10
ENSMUSG00000023505	Cdca3	13.179	19.758	6.458	1.718	3.456	1.001	-2.6735	3.49971e-07	8.54411e-10
ENSMUSG00000026888	Grb14	585.932	586.137	725.5	319.963	348.231	264.326	-1.02495	4.01083e-07	1.00197e-09
ENSMUSG00000041642	Kif21b	0.777	0.516	0.41	2.809	1.966	1.684	1.92323	4.24492e-07	1.08455e-09
ENSMUSG00000005413	Hmox1	44.994	47.937	27.424	192.815	99.865	355.064	2.42813	4.61117e-07	1.24376e-09
ENSMUSG00000039474	Wfs1	15.708	16.344	12.545	31.833	31.185	30.354	1.06604	4.61117e-07	1.25666e-09
ENSMUSG00000048458	Inka2	3.958	2.03	3.185	10.386	7.325	13.705	1.77603	5.21592e-07	1.45109e-09
ENSMUSG00000020423	Btg2	24.129	35.299	22.127	68.33	61.26	83.277	1.38411	5.90694e-07	1.67687e-09
ENSMUSG00000022322	Shcbp1	8.502	9.527	4.399	1.497	2.263	1.174	-2.18447	5.95779e-07	1.72513e-09
ENSMUSG00000025154	Arhgap19	7.995	7.053	7.222	3.577	3.99	3.061	-1.06723	7.73302e-07	2.28307e-09
ENSMUSG00000006398	Cdc20	35.035	41.235	17.288	7.216	9.848	4.686	-2.10485	8.78009e-07	2.64205e-09
ENSMUSG00000042078	Svop	0	0.03	0.048	0.608	0.659	1.365	5.07654	9.0811e-07	2.78419e-09
ENSMUSG00000029177	Cenpa	18.183	22.385	7.374	2.789	5.115	2.464	-2.20915	9.60648e-07	2.99981e-09
ENSMUSG00000039765	Cc2d2a	13.193	13.78	15.361	5.181	7.673	6.171	-1.15392	9.71411e-07	3.08857e-09
ENSMUSG00000032327	Stra6	10.129	7.657	10.347	2.944	4.098	3.23	-1.45355	1.18611e-06	3.83854e-09
ENSMUSG00000023951	Vegfa	29.563	23.643	25.84	64.795	46.889	88.404	1.33987	1.23466e-06	4.06577e-09
ENSMUSG00000041064	Pif1	1.854	1.846	1.02	0.196	0.371	0.132	-2.75542	1.26799e-06	4.24752e-09
ENSMUSG00000046179	E2f8	1.829	2.033	1.321	0.218	0.515	0.2	-2.47384	1.30913e-06	4.45963e-09
ENSMUSG00000007783	Cpt1c	11.136	11.912	9.987	27.54	20.42	26.049	1.16371	1.63603e-06	5.66613e-09
ENSMUSG00000052302	Tbc1d30	0.582	0.772	0.788	0.031	0.149	0.07	-3.09896	2.00728e-06	7.06586e-09
ENSMUSG00000021226	Acot2	4.203	4.61	2.987	15.474	8.354	17.457	1.80683	2.28842e-06	8.18547e-09
ENSMUSG00000017716	Birc5	23.671	25.694	9.489	3.771	5.662	2.24	-2.33397	2.38974e-06	8.68354e-09
ENSMUSG00000002083	Bbc3	4.423	5.775	4.182	10.407	10.166	11.299	1.14823	2.49248e-06	9.1984e-09
ENSMUSG00000037855	Znf365	2.734	2.327	3.13	6.694	5.889	9.181	1.40983	2.51022e-06	9.40639e-09
ENSMUSG00000028214	Gem	5.433	6.114	10.725	1.579	2.353	1.074	-2.1535	2.74436e-06	1.07512e-08
ENSMUSG00000040084	Bub1b	14.735	13.442	7.254	2.527	4.077	1.571	-2.11572	2.82912e-06	1.12439e-08
ENSMUSG00000039748	Exo1	6.215	4.424	3.061	0.354	2.628	0.396	-2.01993	3.10782e-06	1.2528e-08
ENSMUSG00000028893	Sesn2	11.833	12.733	11.805	28.074	21.469	36.564	1.24334	4.18769e-06	1.71188e-08
ENSMUSG00000027699	Ect2	21.427	19.017	13.185	4.071	10.014	4.095	-1.56066	4.29695e-06	1.78094e-08
ENSMUSG00000030717	Nupr1	261.528	295.47	263.326	172.35	117.2	115.425	-1.01836	4.41568e-06	1.85522e-08
ENSMUSG00000032400	Zwilch	8.486	8.239	4.9	1.845	2.706	1.65	-1.80213	5.04675e-06	2.18597e-08
ENSMUSG00000027559	Ca3	0.03	0.061	0	2.306	0.916	1.412	5.67025	5.04675e-06	2.25222e-08
ENSMUSG00000031015	Swap70	13.053	20.25	18.921	6.745	8.361	8.052	-1.1732	5.04675e-06	2.28819e-08
ENSMUSG00000035365	Parpbp	3.731	3.755	1.689	0.714	0.738	0.371	-2.33139	5.04675e-06	2.30308e-08
ENSMUSG00000039208	Metrnl	32.333	47.625	33.661	17.013	18.331	15.451	-1.16145	5.04675e-06	2.31367e-08
ENSMUSG00000039242	B3galnt2	22.296	18.721	23.24	51.514	41.735	81.094	1.44	5.04675e-06	2.32094e-08
ENSMUSG00000026365	Cfh	31.291	45.815	38.938	11.301	18.426	8.883	-1.58763	5.95055e-06	2.77037e-08
ENSMUSG00000039187	Fanci	2.848	2.687	1.844	0.662	1.06	0.566	-1.68934	6.53026e-06	3.07734e-08
ENSMUSG00000026628	Atf3	3.471	2.972	1.612	10.585	6.922	11.158	1.83133	6.71628e-06	3.20313e-08
ENSMUSG00000026669	Mcm10	4.867	5.588	3.19	0.823	1.62	0.639	-2.14643	6.7289e-06	3.24736e-08
ENSMUSG00000026683	Nuf2	8.726	9.624	4.342	1.221	2.265	0.863	-2.38343	7.12283e-06	3.51519e-08
ENSMUSG00000020256	Aldh1l2	5.755	3.762	6.896	14.49	11.854	22.506	1.57352	7.12283e-06	3.51834e-08
ENSMUSG00000021996	Esd	233.261	237.317	173.466	640.298	384.156	577.588	1.31468	7.52671e-06	3.76058e-08
ENSMUSG00000054728	Phactr1	3.353	3.983	4.789	1.072	1.562	1.847	-1.43609	8.31641e-06	4.24957e-08
ENSMUSG00000027737	Slc7a11	0.698	0.515	0.703	2.303	1.305	2.769	1.73478	8.40641e-06	4.34329e-08
ENSMUSG00000023015	Racgap1	23.081	25.403	11.249	4.613	7.301	3.558	-1.94887	9.64338e-06	5.09189e-08
ENSMUSG00000038894	Irs2	46.736	35.572	53.369	23.63	23.212	20.657	-1.00724	9.89908e-06	5.28311e-08
ENSMUSG00000051517	Arhgef39	2.658	3.166	1.209	0.283	0.48	0.292	-2.7369	1.16363e-05	6.27632e-08
ENSMUSG00000050860	Phospho1	6.219	4.56	3.911	21.351	9.549	22.037	1.84944	1.1689e-05	6.37113e-08
ENSMUSG00000076437	-	33.147	42.998	35.055	14.895	21.907	17.385	-1.03714	1.18747e-05	6.55428e-08
ENSMUSG00000035277	Arx	4.734	7.024	4.654	1.425	1.821	0.58	-2.10084	1.18747e-05	6.63013e-08
ENSMUSG00000074802	Gas2l3	5.59	3.646	4.188	1.51	2.462	1.325	-1.34157	1.18747e-05	6.67458e-08
ENSMUSG00000039450	Dcxr	5.366	6.141	5.58	13.033	12.857	18.302	1.37089	1.19184e-05	6.76683e-08
ENSMUSG00000028600	Podn	0.225	0.381	0.431	1.102	1.053	2.037	2.01522	1.20989e-05	7.00443e-08
ENSMUSG00000020593	Lpin1	3.757	2.134	3.723	8.37	8.318	14.535	1.6994	1.20989e-05	7.00671e-08
ENSMUSG00000020042	Btbd11	1.495	1.157	2.026	4.578	3.634	4.529	1.44551	1.24204e-05	7.26338e-08
ENSMUSG00000020184	Mdm2	41.772	41.852	43.456	83.432	75.226	120.431	1.13499	1.29639e-05	7.65485e-08
ENSMUSG00000033715	Akr1c9	321.616	423.384	728.813	97.57	200.299	109.463	-1.85528	1.47191e-05	8.77479e-08
ENSMUSG00000002055	Spag5	9.024	8.019	4.364	2.143	2.606	1.219	-1.84276	1.6747e-05	1.00788e-07
ENSMUSG00000027469	Tpx2	22.094	24.07	11.165	3.221	6.854	1.984	-2.24915	1.70395e-05	1.03516e-07
ENSMUSG00000058290	Espl1	4.256	4.05	2.276	1.144	1.29	0.552	-1.82533	1.90068e-05	1.16547e-07
ENSMUSG00000032243	Itga11	3.669	5.614	1.538	0.708	0.96	0.499	-2.32006	1.90897e-05	1.18139e-07
ENSMUSG00000044201	Cdc25c	3.664	4.641	1.685	0.262	0.845	0.36	-2.76762	1.97258e-05	1.23195e-07
ENSMUSG00000054717	Hmgb2	32.79	44.995	22.569	11.57	16.915	7.912	-1.46321	2.00296e-05	1.2623e-07
ENSMUSG00000027331	Knstrn	21.125	21.107	7.896	4.153	5.602	2.162	-2.0726	2.68589e-05	1.72319e-07
ENSMUSG00000034023	Fancd2	3.814	3.18	2.173	0.702	1.323	0.591	-1.80909	3.60019e-05	2.35066e-07
ENSMUSG00000027171	Prrg4	0.483	0.231	0.567	2.042	2.453	1.932	2.32687	3.70185e-05	2.43806e-07
ENSMUSG00000024066	Xdh	3.683	2.997	1.755	10.215	6.179	9.441	1.61487	3.73243e-05	2.47938e-07
ENSMUSG00000021714	Cenpk	11.297	9.834	8.391	2.356	3.994	1.359	-1.93717	3.90946e-05	2.61918e-07
ENSMUSG00000024795	Kif20b	7.539	6.176	4.73	2.351	2.889	1.773	-1.39513	4.01005e-05	2.70934e-07
ENSMUSG00000024413	Npc1	19.792	17.645	18.61	34.675	32.001	48.007	1.03294	4.06638e-05	2.77048e-07
ENSMUSG00000022742	Cpox	40.999	31.297	27.157	79.196	62.784	66.802	1.06991	4.62097e-05	3.17457e-07
ENSMUSG00000069793	Slfn9	5.05	4.227	3.456	1.016	2.15	1.049	-1.59497	4.62736e-05	3.20523e-07
ENSMUSG00000025503	Taldo1	114.087	138.693	99.598	274.579	193.597	256.48	1.04017	4.76805e-05	3.32975e-07
ENSMUSG00000055737	Ghr	19.732	29.788	31.051	7.97	12.828	5.648	-1.60721	4.87175e-05	3.42984e-07
ENSMUSG00000038742	Angptl6	0.607	0.956	0.751	2.96	2.372	4.67	2.11183	5.05061e-05	3.58444e-07
ENSMUSG00000028211	Trp53inp1	57.379	34.265	73.114	137.106	148.359	273.407	1.76217	5.23174e-05	3.74269e-07
ENSMUSG00000022947	Cbr3	3.472	3.93	3.335	10.178	9.2	7.455	1.32142	5.63988e-05	4.06668e-07
ENSMUSG00000025758	Plk4	9.566	8.862	5.993	3.186	4.083	3.982	-1.11807	6.57958e-05	4.83131e-07
ENSMUSG00000037321	Tap1	5.261	6.08	6.538	12.993	9.778	15.65	1.10363	6.57958e-05	4.85633e-07
ENSMUSG00000026018	Ica1l	0.479	0.853	1.127	0.12	0.087	0.158	-2.7521	6.87153e-05	5.11083e-07
ENSMUSG00000021965	Ska3	5.941	7.235	4.196	0.96	2.346	0.858	-2.06072	7.43604e-05	5.58591e-07
ENSMUSG00000023940	Sgo1	5.216	4.577	1.897	0.485	1.184	0.297	-2.57194	7.43604e-05	5.61513e-07
ENSMUSG00000038943	Prc1	29.42	30.296	13.001	5.353	9.4	3.229	-2.01574	8.25594e-05	6.28113e-07
ENSMUSG00000026605	CENPF	5.585	5.221	3.271	0.495	1.401	0.305	-2.67711	8.37591e-05	6.41996e-07
ENSMUSG00000111709	Gsta1	0.133	0.117	0	3.667	1.276	1.758	4.74438	8.38742e-05	6.4764e-07
ENSMUSG00000030867	Plk1	18.812	23.107	8.182	2.988	5.016	1.053	-2.46773	9.44705e-05	7.40188e-07
ENSMUSG00000028068	IQGAP3	5.127	6.624	2.754	0.622	1.488	0.325	-2.57456	9.46118e-05	7.49447e-07
ENSMUSG00000038379	Ttk	6.667	6.222	3.317	0.838	1.541	0.384	-2.55222	9.46118e-05	7.52039e-07
ENSMUSG00000034311	Kif4	6.363	6.072	3.166	0.734	1.778	0.346	-2.44856	0.000106297	8.56992e-07
ENSMUSG00000036768	Kif15	5.829	5.963	3.46	0.799	2.184	0.587	-2.095	0.000106786	8.66999e-07
ENSMUSG00000012443	Kif11	12.593	11.26	6.848	1.668	3.994	0.928	-2.21994	0.000114445	9.35673e-07
ENSMUSG00000026622	Nek2	5.45	4.845	2.637	0.854	1.495	0.384	-2.24239	0.000116342	9.64396e-07
ENSMUSG00000020185	E2f7	3.512	3.856	2.224	0.561	1.143	0.435	-2.1649	0.000126857	1.05876e-06
ENSMUSG00000024769	Cdc42bpg	8.454	7.739	8.985	17.085	13.683	22.803	1.08929	0.000135362	1.14351e-06
ENSMUSG00000049044	Rapgef4	1.157	1.306	1.926	0.504	0.477	0.223	-1.86606	0.000135362	1.14512e-06
ENSMUSG00000027323	Rad51	5.47	6.336	2.598	1.866	2.027	1.388	-1.44759	0.000139509	1.19604e-06
ENSMUSG00000072980	Oip5	5.678	6.375	3.005	1.084	1.666	1.195	-1.93243	0.000151277	1.30551e-06
ENSMUSG00000074476	Spc24	8.463	11.591	3.793	2.115	2.651	2.459	-1.72274	0.000158143	1.37375e-06
ENSMUSG00000078234	Klhdc7a	0.305	0.327	0.278	0.774	0.849	0.766	1.39247	0.000158706	1.39667e-06
ENSMUSG00000037313	Tacc3	21.296	25.168	10.894	4.081	7.591	2.558	-2.01106	0.000158871	1.40713e-06
ENSMUSG00000025964	Adam23	2.141	1.888	1.803	3.96	3.446	4.507	1.03047	0.000159081	1.41803e-06
ENSMUSG00000021699	Pde4d	0.838	0.838	0.663	2.01	2.184	2.167	1.44336	0.000159914	1.44248e-06
ENSMUSG00000028434	EPB41L4B	11.334	18.203	12.945	4.498	7.234	3.69	-1.46186	0.000159914	1.44361e-06
ENSMUSG00000027639	Samhd1	38.425	49.273	62.679	17.947	28.478	19.546	-1.18868	0.000162187	1.47334e-06
ENSMUSG00000028873	Cdca8	20.444	22.814	8.765	4.762	6.555	2.915	-1.87001	0.000171954	1.57183e-06
ENSMUSG00000045328	Cenpe	7.91	7.137	3.926	1.209	2.762	1.028	-1.92424	0.000178287	1.63984e-06
ENSMUSG00000056025	Clca3a1	14.215	32.854	24.103	3.745	10.363	4.15	-1.96278	0.000195607	1.81102e-06
ENSMUSG00000030677	Kif22	18.177	19.011	8.584	4.466	7.023	3.465	-1.61393	0.000195607	1.82135e-06
ENSMUSG00000037544	Dlgap5	11.056	12.323	5.205	1.385	3.587	0.965	-2.2674	0.000200094	1.89859e-06
ENSMUSG00000027496	Aurka	14.318	16.628	6.345	2.631	4.894	2.037	-1.96344	0.000200094	1.91616e-06
ENSMUSG00000020108	Ddit4	8.751	4.775	8.183	27.109	13.596	24.368	1.58377	0.000200094	1.91994e-06
ENSMUSG00000038530	Rgs4	3.858	3.822	0.608	0.219	0.543	0.146	-3.19026	0.000214503	2.07888e-06
ENSMUSG00000110040	Ctsd	1.421	1.245	1.158	3.825	7.172	4.701	2.03743	0.000214503	2.08255e-06
ENSMUSG00000025764	Jade1	54.895	31.746	34.742	86.16	82.965	90.396	1.09628	0.000214801	2.10171e-06
ENSMUSG00000019773	Fbxo5	7.967	8.059	3.603	1.391	2.624	1.499	-1.83182	0.000214801	2.10984e-06
ENSMUSG00000038508	Gdf15	1.956	1.673	0.491	11.123	3.973	7.688	2.4673	0.000220387	2.18911e-06
ENSMUSG00000057963	Itpk1	17.08	14.183	12.759	37.735	22.951	43.636	1.24475	0.000220387	2.18973e-06
ENSMUSG00000042606	Hirip3	9.676	7.444	7.967	3.816	4.343	4.362	-1.00259	0.000231661	2.3149e-06
ENSMUSG00000020897	Aurkb	10.718	13.79	6.197	1.354	3.698	0.773	-2.39814	0.000231972	2.33118e-06
ENSMUSG00000022033	Pbk	12.731	13.754	6.283	1.398	3.391	0.501	-2.63095	0.000233937	2.37452e-06
ENSMUSG00000079343	C1sb	4.979	9.867	7.059	2.153	3.298	2.86	-1.39817	0.000233937	2.37749e-06
ENSMUSG00000036777	Anln	21.771	21.959	9.613	2.885	7.608	2.709	-2.01454	0.0002566	2.6248e-06
ENSMUSG00000020806	Rhbdf2	7.091	8.198	5.21	17.421	13.086	13.33	1.0966	0.0002566	2.63695e-06
ENSMUSG00000028551	Cdkn2c	4.438	5.041	2.02	1.103	1.415	1.154	-1.64687	0.00027546	2.8464e-06
ENSMUSG00000015880	NCAPG	8.064	8.233	4.323	1.275	2.686	0.618	-2.17094	0.000275491	2.87237e-06
ENSMUSG00000032841	Prr5l	1.474	3.023	1.626	0.259	0.628	0.125	-2.59703	0.000275491	2.87801e-06
ENSMUSG00000074738	Fndc10	4.607	5.635	6.002	11.02	9.985	15.857	1.18223	0.000279629	2.93711e-06
ENSMUSG00000001520	Nrip2	0.654	1.102	0.487	2.423	2.061	3.144	1.76588	0.000288163	3.05947e-06
ENSMUSG00000072082	Ccnf	5.742	5.514	3.055	1.859	2.22	1.851	-1.27102	0.000288971	3.10086e-06
ENSMUSG00000051379	Flrt3	2.754	3.443	2.517	0.75	1.213	0.352	-1.91232	0.000292425	3.15453e-06
ENSMUSG00000027306	Nusap1	11.301	11.637	5.198	1.695	3.485	0.769	-2.2417	0.000307229	3.33167e-06
ENSMUSG00000022360	ATAD2	11.862	8.207	6.585	3.393	4.58	4.046	-1.14904	0.00030958	3.38619e-06
ENSMUSG00000001517	Foxm1	9.294	10.362	5.147	1.4	3.182	0.948	-2.16516	0.00030958	3.39232e-06
ENSMUSG00000051378	Kif18b	5.109	6.191	2.574	0.741	1.546	0.275	-2.43704	0.000334139	3.69937e-06
ENSMUSG00000020493	Prr11	9.626	8.565	3.897	1.918	3.106	1.31	-1.80207	0.000357851	4.04316e-06
ENSMUSG00000021697	Depdc1b	0.986	1.714	0.634	0.177	0.239	0.042	-2.86383	0.000372795	4.23319e-06
ENSMUSG00000048327	Ckap2l	11.75	9.936	5.424	1.44	3.499	0.721	-2.25995	0.0003755	4.28521e-06
ENSMUSG00000028702	Rad54l	3.924	3.731	2.655	1.035	1.642	0.783	-1.5752	0.000388494	4.45556e-06
ENSMUSG00000022803	Popdc2	1.821	3.1	1.437	0.577	0.611	0.273	-2.12162	0.00038856	4.47838e-06
ENSMUSG00000029910	Mad2l1	20.722	20.315	11.6	7.162	9.621	7.353	-1.12489	0.000390177	4.51917e-06
ENSMUSG00000073973	OR52K1	2.084	2.81	1.85	1.06	1.012	0.689	-1.28841	0.000395412	4.60225e-06
ENSMUSG00000021175	Cdca7l	5.941	5.143	5.324	2.906	2.782	2.079	-1.07897	0.000405144	4.73852e-06
ENSMUSG00000020415	Pttg1	23.481	26.774	11.446	4.791	8.977	4.615	-1.74692	0.00042797	5.02979e-06
ENSMUSG00000032586	Traip	2.764	3.493	2.083	1.149	1.674	1.015	-1.11969	0.000436097	5.15007e-06
ENSMUSG00000021559	Dapk1	3.176	2.074	3.095	6.605	4.438	6.568	1.07749	0.000442168	5.24687e-06
ENSMUSG00000022021	Diaph3	9.743	9.214	4.766	1.669	3.379	0.987	-1.97486	0.000448157	5.34338e-06
ENSMUSG00000032265	TENT5A	3.703	2.957	5.918	1.579	1.523	1.993	-1.30375	0.000450483	5.42595e-06
ENSMUSG00000042489	Clspn	5.879	5.522	2.751	0.71	1.851	0.504	-2.20705	0.000450483	5.44785e-06
ENSMUSG00000015837	Sqstm1	369.478	365.675	310.462	783.874	498.311	823.624	1.01002	0.000462525	5.64599e-06
ENSMUSG00000020649	Rrm2	39.063	45.603	16.68	8.535	14.256	5.581	-1.83675	0.000471228	5.77898e-06
ENSMUSG00000033031	Cip2a	12.404	11.803	6.995	3.749	5.631	4.025	-1.21887	0.000473553	5.83438e-06
ENSMUSG00000078776	FCGBP	0.013	0.039	0.055	0.296	0.194	0.286	2.85845	0.000522545	6.55666e-06
ENSMUSG00000041859	Mcm3	19.843	22.252	12.426	7.626	8.712	4.016	-1.4215	0.000533068	6.71896e-06
ENSMUSG00000027656	Ccn5	15.303	17.329	21.216	9.078	9.346	5.201	-1.18858	0.000535436	6.77921e-06
ENSMUSG00000074971	Fibin	3.191	10.774	4.112	1.087	1.965	0.689	-2.27266	0.000537585	6.83694e-06
ENSMUSG00000024056	Ndc80	9.405	12.675	5.856	1.477	3.779	0.85	-2.19383	0.000577181	7.46634e-06
ENSMUSG00000038521	C1sa	33.994	68.476	54.921	11.405	27.28	14.478	-1.56586	0.000577181	7.4716e-06
ENSMUSG00000029516	Cit	3.637	1.859	1.042	0.419	0.873	0.333	-2.00841	0.000591465	7.69009e-06
ENSMUSG00000000028	Cdc45	7.649	8.597	4.787	2.676	3.52	1.885	-1.38005	0.000603962	7.92115e-06
ENSMUSG00000031262	Cenpi	4.628	4.402	2.205	0.829	1.711	0.701	-1.79349	0.000606391	8.02187e-06
ENSMUSG00000069910	Spdl1	5.894	6.507	2.812	1.803	2.053	1.226	-1.58184	0.000662306	8.87436e-06
ENSMUSG00000074179	Gsta2	0	0	0	0.828	0.902	0.894	9.77259	0.000666713	8.97127e-06
ENSMUSG00000039396	Neil3	2.793	2.721	1.395	0.26	0.635	0.048	-2.87315	0.00072681	9.86247e-06
ENSMUSG00000017861	Mybl2	4.546	6.284	2.449	1.285	1.99	1.461	-1.48741	0.000781945	1.0655e-05
ENSMUSG00000031137	Fgf13	3.024	4.885	3.878	1.373	2.324	1.812	-1.09733	0.000934942	1.27929e-05
ENSMUSG00000062510	Nsl1	2.813	1.738	1.117	0.688	0.581	0.673	-1.5453	0.000935978	1.28602e-05
ENSMUSG00000038295	Atg9b	0.355	0.288	0.458	1.488	0.72	5.521	2.81147	0.000962857	1.32842e-05
ENSMUSG00000034275	Igsf9b	2.016	1.12	1.328	3.202	3.025	3.233	1.0835	0.00100801	1.39643e-05
ENSMUSG00000001025	S100a6	674.212	644.652	558.061	363.737	351.048	195.775	-1.04355	0.00101555	1.41265e-05
ENSMUSG00000031877	Ces2c	0.572	0.429	0.209	1.683	2.281	1.149	2.07916	0.0010322	1.44167e-05
ENSMUSG00000048922	Cdca2	7.359	7.177	4.278	1.461	3.071	0.833	-1.81016	0.00106182	1.48907e-05
ENSMUSG00000036223	Ska1	2.409	2.249	0.792	0.203	0.464	0.23	-2.60308	0.00107997	1.52066e-05
ENSMUSG00000026768	Itga8	0.835	0.642	0.681	0.119	0.344	0.243	-1.61195	0.00114658	1.63397e-05
ENSMUSG00000027654	Fam83d	5.662	5.637	2.344	0.906	1.802	1.426	-1.72255	0.00120876	1.72945e-05
ENSMUSG00000039840	Epg5	5.677	3.681	6.395	10.682	9.864	13.583	1.11537	0.00128759	1.85075e-05
ENSMUSG00000009092	Derl3	26.822	30.715	41.529	12.17	12.294	21.044	-1.12227	0.00128759	1.85685e-05
ENSMUSG00000026831	C9orf116	2.976	1.888	1.402	5.78	5.485	6.434	1.49805	0.00129989	1.89403e-05
ENSMUSG00000041498	Kif14	2.627	1.437	1.205	0.12	0.647	0.108	-2.59017	0.00129989	1.89673e-05
ENSMUSG00000079553	Kifc1	10.96	11.798	5.94	4.133	4.952	2.87	-1.26334	0.00133398	1.95538e-05
ENSMUSG00000043531	Sorcs1	0.979	1.03	0.725	0.173	0.398	0.068	-2.09713	0.00133443	1.96987e-05
ENSMUSG00000031026	Trim66	0.104	0.033	0.07	0.393	0.258	0.198	2.03613	0.00134745	1.99674e-05
ENSMUSG00000007080	Pole	5.787	8.22	4.095	1.278	2.606	0.921	-1.91354	0.00137164	2.04036e-05
ENSMUSG00000029414	Kntc1	4.659	4.133	2.727	0.615	1.409	0.34	-2.28471	0.0013923	2.08842e-05
ENSMUSG00000029761	Cald1	806.736	770.359	1083.58	458.177	563.803	305.517	-1.00308	0.0013923	2.09482e-05
ENSMUSG00000017499	Cdc6	4.768	4.198	2.547	1.047	1.455	0.304	-2.03668	0.00142923	2.15849e-05
ENSMUSG00000018927	Ccl6	0.413	0.603	0.301	1.589	2.467	1.683	2.12354	0.00144773	2.20287e-05
ENSMUSG00000035683	Melk	7.259	7.625	3.301	1.628	2.458	0.656	-1.93918	0.00145796	2.22671e-05
ENSMUSG00000040918	Slc19a2	12.663	9.434	15.338	26.026	22.282	44.518	1.31014	0.0014889	2.29087e-05
ENSMUSG00000028033	Kcnq5	2.193	1.688	3.548	0.958	1.224	1.2	-1.13529	0.00152079	2.36276e-05
ENSMUSG00000021391	Cenpp	6.846	10.251	3.363	1.036	2.504	0.637	-2.29227	0.00152079	2.36916e-05
ENSMUSG00000020542	Myocd	7.924	4.043	8.384	3.004	3.276	2.315	-1.24353	0.00154052	2.41403e-05
ENSMUSG00000029378	Areg	0.082	0.042	0	0.966	0.698	1.286	4.5723	0.00160157	2.52789e-05
ENSMUSG00000046318	Ccbe1	2.621	2.985	3.847	1.416	1.594	0.8	-1.31098	0.00167758	2.66691e-05
ENSMUSG00000047534	Mis18bp1	6.034	5.287	4.906	1.902	4.307	1.792	-1.02014	0.00169103	2.69789e-05
ENSMUSG00000024660	Incenp	16.998	19.042	11.032	7.314	9.382	6.473	-1.02267	0.00171842	2.75908e-05
ENSMUSG00000040957	Cables1	29.849	25.774	23.404	14.215	13.435	6.137	-1.22588	0.00171842	2.7772e-05
ENSMUSG00000068744	Psrc1	11.864	12.965	9.71	22.49	18.527	29.475	1.02923	0.00181248	2.9534e-05
ENSMUSG00000019990	Pde7b	3.608	2.865	5.816	1.776	2.106	0.896	-1.36289	0.00196246	3.21272e-05
ENSMUSG00000026955	Sapcd2	1.207	1.693	0.444	0.201	0.204	0.048	-2.88399	0.00196246	3.2463e-05
ENSMUSG00000021903	Galnt15	1.516	1.501	1.733	0.661	0.769	0.817	-1.07993	0.00196246	3.2535e-05
ENSMUSG00000005410	Mcm5	16.108	21.712	7.37	4.5	6.571	2.559	-1.72922	0.00200342	3.33278e-05
ENSMUSG00000058624	Gda	0.1	0.085	0.07	0.518	0.283	0.427	2.26774	0.00203922	3.4039e-05
ENSMUSG00000024791	Cdca5	4.871	6.387	3.106	1.71	2.253	1.118	-1.49927	0.00204074	3.41803e-05
ENSMUSG00000032783	Troap	4.299	3.763	1.455	0.572	0.944	0.119	-2.54122	0.00205546	3.46603e-05
ENSMUSG00000028212	Ccne2	7.531	7.515	4.91	2.778	4	2.834	-1.05391	0.00213034	3.60439e-05
ENSMUSG00000045667	Smtnl2	11.042	13.745	11.733	4.6	6.824	2.322	-1.40967	0.00220383	3.75375e-05
ENSMUSG00000021485	Mxd3	1.493	2.079	0.449	0.133	0.2	0.081	-3.27985	0.00220508	3.7684e-05
ENSMUSG00000020808	Pimreg	10.499	12.495	4.406	1.784	3.343	0.498	-2.28425	0.00226224	3.89044e-05
ENSMUSG00000041219	Arhgap11a	12.619	10.668	6.608	3.874	5.657	3.09	-1.24408	0.00226224	3.89178e-05
ENSMUSG00000023045	Soat2	0.426	0.555	0.221	1.833	1.033	2.025	2.02469	0.00227686	3.94373e-05
ENSMUSG00000027330	Cdc25b	3.594	3.257	2.168	1.263	1.377	0.61	-1.47253	0.00227686	3.95275e-05
ENSMUSG00000022123	Scel	3.036	3.386	2.946	1.06	1.507	0.465	-1.62747	0.00227686	3.97533e-05
ENSMUSG00000025701	Alox5	0	0	0	0.229	0.275	0.376	8.1964	0.00227686	3.98156e-05
ENSMUSG00000025780	Itih5	0.84	1.19	2.058	0.512	0.463	0.559	-1.4141	0.002405	4.23295e-05
ENSMUSG00000091712	SEC14L5	0.017	0.018	0.118	0.321	0.176	0.328	2.43086	0.00242496	4.28186e-05
ENSMUSG00000028152	TSPAN5	30.171	24.357	35.369	67.862	48.656	138.201	1.50256	0.00253677	4.49368e-05
ENSMUSG00000030214	Plbd1	4.831	3.228	4.26	2.16	2.005	1.822	-1.04098	0.00266094	4.74385e-05
ENSMUSG00000034906	Ncaph	12.105	14.496	7.18	3.642	6.08	2.658	-1.4482	0.00273611	4.90894e-05
ENSMUSG00000027820	Mme	2.33	1.982	4.95	0.939	1.633	0.91	-1.41141	0.00280126	5.06788e-05
ENSMUSG00000015957	Wnt11	2.321	0.769	2.021	8.763	2.956	13.646	2.31116	0.00286172	5.21554e-05
ENSMUSG00000063558	Aox1	0.874	0.786	0.576	1.592	1.618	1.754	1.15058	0.00307743	5.66109e-05
ENSMUSG00000051220	Ercc6l	2.728	2.756	1.543	0.597	1.27	0.589	-1.5166	0.00329248	6.09407e-05
ENSMUSG00000019992	Mtfr2	1.941	1.882	1.524	0.707	0.719	0.622	-1.38451	0.00342528	6.40685e-05
ENSMUSG00000024989	Cep55	9.678	8.952	4.79	1.116	3.291	0.484	-2.25954	0.00342528	6.42411e-05
ENSMUSG00000030346	Rad51ap1	3.412	3.871	1.856	0.61	1.631	0.393	-1.79478	0.00342528	6.43711e-05
ENSMUSG00000022034	Esco2	4.133	5.28	4.056	0.443	1.948	0.259	-2.34558	0.00344085	6.4859e-05
ENSMUSG00000020620	Abca8b	1.444	1.349	0.991	2.404	2.503	2.863	1.038	0.00354296	6.71861e-05
ENSMUSG00000015222	Map2	91.548	59.061	75.083	23.997	38.535	8.458	-1.66867	0.00360489	6.87698e-05
ENSMUSG00000027016	Znf385b	4.023	6.182	10.225	2.463	2.995	2.752	-1.31524	0.00375246	7.22241e-05
ENSMUSG00000005233	Spc25	12.764	17.776	7.31	4.679	6.134	3.81	-1.37205	0.00398918	7.77327e-05
ENSMUSG00000038156	Spon1	0.273	0.116	0.255	1	0.594	0.629	1.78738	0.00398918	7.79128e-05
ENSMUSG00000016262	Sertad4	8.538	8.378	15.938	5.094	4.888	5.868	-1.05159	0.00403269	7.89915e-05
ENSMUSG00000019214	Chtf18	3.241	4.191	2.386	1.239	1.72	0.732	-1.41142	0.00418049	8.2124e-05
ENSMUSG00000090145	Ugt1a6	1.619	1.548	1.464	4.744	3.117	2.888	1.21481	0.00433944	8.54928e-05
ENSMUSG00000006369	Fbln1	14.856	25.147	21.045	7.301	11.592	3.655	-1.43694	0.00450526	8.92713e-05
ENSMUSG00000023913	Pla2g7	0.735	1.027	0.674	2.563	2.352	1.695	1.44014	0.00477145	9.56294e-05
ENSMUSG00000034460	Six4	1.489	1.401	2.069	0.611	0.891	0.334	-1.43348	0.00489375	9.86364e-05
ENSMUSG00000090877	Hspa1b	1.452	2.068	2.269	4.17	3.456	4.438	1.05932	0.0049364	9.97763e-05
ENSMUSG00000037474	Dtl	7.355	7.38	4.872	2.213	4.146	2.069	-1.21811	0.00494397	0.00010021
ENSMUSG00000021569	Trip13	5.507	6.621	3.322	1.47	2.625	1.533	-1.45691	0.00502232	0.000102486
ENSMUSG00000026039	Sgo2	7.316	6.546	3.873	1.235	3.092	0.687	-1.82257	0.00518473	0.000106379
ENSMUSG00000022422	DSCC1	3.227	4.206	1.831	0.727	1.069	0.236	-2.18873	0.00520088	0.000107189
ENSMUSG00000028399	Ptprd	71.727	45.069	105.726	32.025	43.354	25.932	-1.13516	0.00520389	0.000107547
ENSMUSG00000037846	Rtkn2	0.781	0.827	0.354	0.107	0.174	0.075	-2.46238	0.00525586	0.000109217
ENSMUSG00000078773	Rad54b	5.385	4.09	3.647	1.918	2.259	1.131	-1.30575	0.00539959	0.000112817
ENSMUSG00000063626	Unc5d	0.212	0.086	0.082	0.463	0.401	0.496	1.83954	0.00560175	0.000118313
ENSMUSG00000035455	Fignl1	6.562	7.064	4.021	1.599	3.277	1.037	-1.57746	0.00580664	0.000123487
ENSMUSG00000028838	Extl1	0.456	0.693	0.933	1.934	1.439	1.919	1.34584	0.00580754	0.000123979
ENSMUSG00000025574	Tk1	9.908	13.732	3.951	1.955	3.609	0.673	-2.14527	0.0060141	0.000129071
ENSMUSG00000036834	Plch1	1.811	1.74	2.507	0.816	0.997	1.056	-1.07829	0.00615163	0.000132816
ENSMUSG00000034773	Hrob	2.354	1.946	1.106	0.438	0.833	0.402	-1.69212	0.00615163	0.000133071
ENSMUSG00000036095	Dgkb	0.473	0.469	0.163	0.044	0.106	0.013	-2.7611	0.00620747	0.000134631
ENSMUSG00000023908	Pkmyt1	3.852	5.803	1.886	1.478	1.404	0.739	-1.67231	0.00636839	0.000138483
ENSMUSG00000024301	Kifc1	3.263	3.783	1.95	1.374	1.441	0.868	-1.2884	0.0063727	0.0001393
ENSMUSG00000027947	Il6ra	0.727	0.498	0.69	1.555	1.233	1.516	1.16833	0.00640015	0.000140263
ENSMUSG00000022122	Ednrb	0.012	0.059	0.041	0.308	0.143	0.824	3.50893	0.00652199	0.000143674
ENSMUSG00000052572	Dlg2	0.13	0.096	0.085	0.37	0.294	0.298	1.62912	0.00655169	0.0001447
ENSMUSG00000007379	Dennd2c	1.252	0.983	1.505	2.296	2.441	2.756	1.00251	0.00661396	0.000146451
ENSMUSG00000029651	Mtus2	0.836	0.869	1.311	0.37	0.328	0.408	-1.44729	0.0066808	0.000148311
ENSMUSG00000025044	Msr1	0.374	0.259	0.103	0.909	0.738	0.796	1.73088	0.0067049	0.000149607
ENSMUSG00000021575	Ahrr	1.563	0.871	0.808	3.196	2.052	2.861	1.32264	0.00672856	0.000150517
ENSMUSG00000034329	Brip1	1.551	1.659	0.899	0.262	0.727	0.225	-1.75902	0.00702751	0.0001588
ENSMUSG00000064370	-	4311.43	5425.4	2754.91	2041.22	2563.49	1466.85	-1.04084	0.0073294	0.000167287
ENSMUSG00000032487	Ptgs2	10.335	6.896	4.527	16.059	16.206	15.011	1.11956	0.00761914	0.000174765
ENSMUSG00000058571	Gpc6	3.533	4.318	4.617	1.433	2.865	0.911	-1.25915	0.00767268	0.000176429
ENSMUSG00000082229	Nap1l2	5.848	6.695	10.069	2.332	4.517	3.147	-1.17767	0.00773737	0.000179234
ENSMUSG00000028587	Orc1	3.255	2.373	1.546	1.032	1.091	0.554	-1.42216	0.00782691	0.000181752
ENSMUSG00000001228	Uhrf1	23.09	18.134	9.105	5.15	10.169	1.811	-1.55486	0.00786527	0.00018309
ENSMUSG00000034883	LRR1	2.063	2.685	1.188	0.39	0.544	0.108	-2.51014	0.00791035	0.000184588
ENSMUSG00000024049	Myom1	1.455	1.592	0.777	0.536	0.498	0.551	-1.2706	0.00791792	0.000185471
ENSMUSG00000028044	CKS1B	39.996	54.219	31.129	22.886	23.056	11.893	-1.11588	0.00791792	0.000185664
ENSMUSG00000043015	Nemp2	2.633	2.406	1.823	1.097	1.204	1.031	-1.04224	0.00792906	0.000186376
ENSMUSG00000027115	Kif18a	4.911	3.837	2.59	1.201	2.235	1.215	-1.28555	0.00808476	0.000191338
ENSMUSG00000046591	Ticrr	2.33	2.265	1.144	0.466	1.178	0.382	-1.50217	0.00825577	0.000196867
ENSMUSG00000045573	Penk	0	0.212	0.15	2.143	0.732	0.669	3.29132	0.00832896	0.000199085
ENSMUSG00000034648	Lrrn1	23.793	36.374	56.579	10.512	22.543	14.601	-1.29264	0.00833694	0.000200087
ENSMUSG00000039813	Tbc1d2	1.23	1.122	1.166	2.995	1.646	3.163	1.14946	0.00838968	0.000201966
ENSMUSG00000002835	Chaf1a	9.041	7.146	3.975	2.688	4.27	2.889	-1.03388	0.00860049	0.000208017
ENSMUSG00000029366	Dck	9.271	7.553	4.965	3.755	4.134	2.415	-1.0804	0.00881305	0.000213659
ENSMUSG00000026012	Cd28	1.744	0.846	2.319	3.779	3.415	8.277	1.65607	0.00917144	0.000223389
ENSMUSG00000039055	Eme1	2.64	3.223	1.221	0.841	1	0.574	-1.55254	0.00938443	0.000229109
ENSMUSG00000056394	Lig1	16.191	19.697	10.38	7.358	9.207	6.541	-1.00175	0.00941119	0.000230297
ENSMUSG00000024691	Fam111a	4.807	4.609	2.287	1.311	2.045	0.676	-1.53731	0.00959657	0.000235923
ENSMUSG00000020875	Hoxb9	1.597	1.33	1.107	3.51	2.78	2.469	1.11856	0.00999805	0.000246928
ENSMUSG00000031355	Arhgap6	6.172	7.53	8.129	2.984	5.118	2.582	-1.03093	0.0101579	0.000251557
ENSMUSG00000042182	Bend6	0.319	0.461	0.153	1.166	1.049	1.083	1.82164	0.0105299	0.000262455
ENSMUSG00000028718	Stil	3.178	2.175	1.774	1.032	1.516	0.673	-1.14579	0.0108072	0.000270593
ENSMUSG00000036545	Adamts2	8.63	10.265	6.528	4.811	4.921	2.347	-1.07363	0.0111439	0.000279658
ENSMUSG00000039115	Itga9	17.594	15.464	35.174	10.148	12.061	8.761	-1.13958	0.0116576	0.000293211
ENSMUSG00000039994	Timeless	4.83	5.646	2.945	2.059	2.613	1.368	-1.15187	0.0118041	0.000299503
ENSMUSG00000027490	E2f1	5.445	6.265	3.518	2.667	2.783	1.49	-1.13372	0.0125813	0.000324301
ENSMUSG00000028631	Kcnq4	0.265	0.143	0.207	0.763	0.487	0.783	1.72495	0.0126529	0.000326865
ENSMUSG00000046295	Ankle1	1.308	1.551	0.558	0.143	0.43	0.076	-2.39644	0.0131371	0.0003407
ENSMUSG00000024661	Fth1	551.526	761.668	394.069	1235.18	879.447	1306.04	1.00259	0.0131371	0.000340866
ENSMUSG00000052414	Atf7	0	0	0	0.107	0.679	0.285	8.47978	0.0138986	0.000362201
ENSMUSG00000029309	Sparcl1	0.18	0.19	0.278	0.851	0.601	1.152	2.00666	0.0148003	0.000391581
ENSMUSG00000067276	Capn6	0.64	0.99	0.654	0.297	0.313	0.166	-1.55743	0.0150569	0.000400082
ENSMUSG00000032218	Ccnb2	15.888	23.695	8.814	1.609	4.191	0.563	-2.92714	0.0157791	0.000421063
ENSMUSG00000104824	--	1.405	0.702	1.322	2.24	2.786	3.28	1.27637	0.0159567	0.000428519
ENSMUSG00000039904	Gpr37	0.309	0.536	0.888	0.153	0.149	0.128	-2.01086	0.0161527	0.000435617
ENSMUSG00000000126	Wnt9a	0.373	0.4	0.294	1.043	0.767	1.006	1.40009	0.0161797	0.000437264
ENSMUSG00000027715	Ccna2	24.552	24.6	10.741	2.36	6.021	1.425	-2.61065	0.0167532	0.000454667
ENSMUSG00000032202	Rab27a	1.69	1.252	4.6	0.63	0.801	0.922	-1.68045	0.0167649	0.000456776
ENSMUSG00000017146	Brca1	4.588	4.593	3.29	1	2.63	0.959	-1.44233	0.0170046	0.000465588
ENSMUSG00000037736	Limch1	0.781	0.583	0.809	0.254	0.712	0.119	-1.00199	0.0173063	0.000481208
ENSMUSG00000061535	C1qtnf7	4.506	8.358	3.906	0.876	2.596	0.404	-2.11324	0.0173063	0.000481566
ENSMUSG00000029561	Oasl2	17.49	8.425	12.814	29.335	21.984	30.55	1.0799	0.0173063	0.000482204
ENSMUSG00000026873	Phf19	1.073	0.833	0.42	0.141	0.326	0.086	-2.0725	0.0173063	0.000483424
ENSMUSG00000050503	Fbxl22	1.51	1.516	0.891	2.298	2.589	4.073	1.19375	0.0173063	0.000484416
ENSMUSG00000037991	Rmi2	0.252	0.478	0.188	0.031	0.071	0.029	-2.80893	0.0174989	0.0004908
ENSMUSG00000034755	PCDH11X	0.04	0.039	0.094	0.307	0.244	0.357	2.39192	0.0178049	0.000501403
ENSMUSG00000034818	CELF5	0.024	0.074	0.1	0.24	0.243	0.84	2.74024	0.0182948	0.000517277
ENSMUSG00000097993	Ptprv	0.735	0.995	0.266	1.815	4.286	1.446	1.91879	0.0184721	0.000524388
ENSMUSG00000038517	Tbkbp1	0.575	0.595	0.412	2.257	0.906	1.623	1.59707	0.0187356	0.000538251
ENSMUSG00000019966	Kitlg	43.04	36.23	21.709	56.239	84.688	63.343	1.01642	0.0188377	0.000543323
ENSMUSG00000091971	Hspa1a	0.876	0.959	1.083	2.666	1.518	2.27	1.14521	0.0189353	0.000548288
ENSMUSG00000003779	Kif20a	20.629	20.486	8.823	2.446	5.222	1.21	-2.49183	0.0191382	0.000556338
ENSMUSG00000024521	Pmaip1	0.182	0.423	0.128	0.835	0.856	1.047	1.90124	0.0193068	0.000563374
ENSMUSG00000060284	Sp7	2.778	1.589	2.147	1.309	0.923	0.603	-1.20019	0.0193068	0.000563576
ENSMUSG00000057805	--	0.62	0.457	1.551	0	0	0	-9.77479	0.0193068	0.000564526
ENSMUSG00000049723	Mmp12	2.519	1.975	1.031	5.673	3.744	4.889	1.37257	0.0193446	0.000567544
ENSMUSG00000001663	Gstt1	4.995	6.602	3.392	1.697	2.659	0.987	-1.48818	0.0193446	0.000567828
ENSMUSG00000020799	Tekt1	1.667	1.463	1.707	0.504	0.721	0.231	-1.7321	0.0194146	0.000570984
ENSMUSG00000037628	Cdkn3	2.161	3.533	0.772	0.256	0.602	0.118	-2.72792	0.0196549	0.000580285
ENSMUSG00000118667	AHNAK2	4.658	3.656	2.216	9.377	7.975	5.358	1.10882	0.0198436	0.00058811
ENSMUSG00000028678	Kif2c	11.871	11.848	4.598	0.929	2.705	0.506	-2.77397	0.0202822	0.000603412
ENSMUSG00000030111	A2m	0.161	0.499	0.718	0.038	0.127	0.094	-2.41155	0.0205615	0.000614055
ENSMUSG00000032113	Chek1	6.152	5.024	4.591	1.789	3.241	1.735	-1.22075	0.0209776	0.000631247
ENSMUSG00000001985	Grik3	4.748	3.98	3.165	1.68	2.423	0.684	-1.31292	0.0211311	0.000639465
ENSMUSG00000034206	Polq	1.721	1.034	1.031	0.398	0.739	0.466	-1.2399	0.0211682	0.000642713
ENSMUSG00000020186	Csrp2	81.33	91.398	53.63	40.275	45.26	17.073	-1.14146	0.0211882	0.0006448
ENSMUSG00000017417	Plxdc1	0.43	0.443	0.715	1.568	1.083	1.485	1.38103	0.02138	0.000655658
ENSMUSG00000016526	Dyrk3	1.901	1.663	3.025	4.51	3.878	5.499	1.0756	0.02138	0.000656706
ENSMUSG00000070803	Cited4	27.408	29.741	31.413	58.429	37.317	134.547	1.37871	0.0223402	0.000693812
ENSMUSG00000028933	Xrcc2	5.6	4.737	2.687	2.204	2.482	1.593	-1.05257	0.0225877	0.000705344
ENSMUSG00000025610	Map3k7cl	0.81	0.773	0.394	0.178	0.064	0.098	-2.53971	0.0233569	0.000733344
ENSMUSG00000029650	Slc46a3	0.451	0.347	0.319	1.156	0.999	0.999	1.49755	0.0240318	0.00075999
ENSMUSG00000109864	Eid3	0.987	0.666	0.706	2.158	1.869	2.27	1.41649	0.0244886	0.000775828
ENSMUSG00000026196	Bard1	1.497	1.255	0.776	0.238	0.684	0.209	-1.64125	0.0247808	0.000787671
ENSMUSG00000008136	Fhl2	25.947	29.34	17.395	16.417	12.588	7.216	-1.00477	0.0258999	0.000826773
ENSMUSG00000026640	Plxna2	19.072	18.047	9.189	5.765	9.909	3.235	-1.29219	0.0258999	0.00082789
ENSMUSG00000031004	Mki67	25.182	21.829	10.843	1.93	5.782	0.91	-2.74632	0.0270348	0.000868772
ENSMUSG00000036242	Armh4	0.747	0.703	0.732	0.401	0.362	0.246	-1.11272	0.0274487	0.000885543
ENSMUSG00000045731	Pnoc	0.448	0.118	0.163	0.461	2.042	1.458	2.44187	0.0274487	0.000886748
ENSMUSG00000022474	Pmm1	12.919	14.267	6.878	29.438	19.209	22.253	1.05754	0.0275654	0.000893649
ENSMUSG00000042284	Itga1	2.209	1.817	2.041	0.711	1.363	0.373	-1.30997	0.0284873	0.000931625
ENSMUSG00000033777	Tlr13	0.195	0.239	0.16	0.433	0.705	0.637	1.57928	0.0288904	0.000950417
ENSMUSG00000022510	Tp63	0.419	0.441	0.652	0.075	0.18	0.103	-2.07843	0.0297786	0.000983998
ENSMUSG00000048616	Nog	0.731	1.176	1.854	0.381	0.407	0.35	-1.72462	0.0300205	0.000993696
ENSMUSG00000042251	Pm20d1	0.493	0.359	0.477	0.872	0.854	1.105	1.09097	0.0301738	0.00100219
ENSMUSG00000046805	Mpeg1	1.555	2.405	1.525	3.208	4.808	3.132	1.02322	0.0310815	0.00104301
ENSMUSG00000044216	KCNJ4	0.322	0.261	0.277	1.063	0.591	1.251	1.75613	0.0310815	0.00104514
ENSMUSG00000049932	H2ax	23.052	36.275	13.548	12.801	12.873	9.652	-1.04469	0.0310815	0.00104881
ENSMUSG00000034394	Lif	2.525	2.187	1.184	5.083	3.508	4.114	1.10759	0.031096	0.00105225
ENSMUSG00000073705	Cenps	2.365	2.878	2.013	1.163	0.89	1.251	-1.13496	0.0313245	0.00106176
ENSMUSG00000071714	Csf2rb2	0.242	0.547	0.114	1.29	0.6	2.041	2.1221	0.0318989	0.00108666
ENSMUSG00000023243	KCNK5	0.979	1.416	0.751	0.536	0.438	0.333	-1.26726	0.0320159	0.00109246
ENSMUSG00000027340	Slc23a2	31.426	16.307	33.125	55.557	40.76	71.17	1.05059	0.0326332	0.00112094
ENSMUSG00000034687	Fras1	1.785	1.203	1.228	0.651	0.903	0.306	-1.18057	0.0328333	0.00112967
ENSMUSG00000005470	Asf1b	5.403	9.659	3.243	2.165	3.292	1.898	-1.31544	0.0334187	0.00115551
ENSMUSG00000032226	Gcnt3	0.311	0.238	0.378	1.078	0.653	0.676	1.37659	0.0357426	0.00125007
ENSMUSG00000035896	Rnase1	0.549	1.957	1.803	0.177	0.428	0.054	-2.709	0.0362266	0.00127522
ENSMUSG00000049154	Fam183b	2.384	3.006	0.483	0.209	0.378	0.109	-3.07694	0.0374719	0.0013297
ENSMUSG00000048368	Omd	12.059	23.492	14.543	4.193	9.966	1.685	-1.6607	0.0378561	0.00135193
ENSMUSG00000058656	Samd12	0.725	0.232	0.637	1.119	1.564	1.38	1.34989	0.037858	0.00135414
ENSMUSG00000037086	Prr32	0	0.046	0	0.634	0.382	0.437	4.98126	0.0406356	0.00146503
ENSMUSG00000095186	--	0	0	0	0.207	0.92	0.864	9.37432	0.040646	0.00147598
ENSMUSG00000031756	Cenpn	5.716	6.994	2.721	2.455	2.489	1.676	-1.22093	0.040646	0.00147798
ENSMUSG00000056498	Tmem154	0.059	0.122	0.065	0.439	0.381	0.29	2.17383	0.040646	0.00147994
ENSMUSG00000040016	Ptger3	2.378	5.379	1.016	0.651	1.401	0.347	-1.87064	0.040646	0.00148156
ENSMUSG00000052415	TCHH	0.468	0.509	0.772	0.957	1.175	2.164	1.29646	0.0407817	0.00149047
ENSMUSG00000037405	Icam1	0.84	1.109	0.599	2.06	1.673	1.849	1.13142	0.0407817	0.00149495
ENSMUSG00000022836	Mylk	38.324	24.118	17.172	15.818	13.49	5.976	-1.17401	0.0407817	0.00149553
ENSMUSG00000045903	Npas4	0.219	0.404	0.154	0.049	0	0	-3.98706	0.0408512	0.00150296
ENSMUSG00000021835	Bmp4	1.87	3.607	0.802	0.227	1.049	0.363	-1.93772	0.041133	0.00151566
ENSMUSG00000042607	Asb4	10.704	12.689	5.244	4.302	6.194	3.75	-1.00732	0.0413246	0.00152738
ENSMUSG00000068099	--	0.292	0.234	0.213	1.304	0.866	0.706	1.96042	0.0413246	0.00152976
ENSMUSG00000038147	Cd84	0.504	0.588	0.435	0.963	1.021	1.418	1.15568	0.041402	0.00153497
ENSMUSG00000059854	Hydin	0	0	0.003	0.03	0.027	0.044	5.07325	0.0416601	0.00154927
ENSMUSG00000027674	PEX5L	4.119	5.877	1.477	0.88	2.02	0.523	-1.74491	0.0430208	0.00161453
ENSMUSG00000040747	Cd53	0.455	0.645	0.218	1.111	1.796	1.33	1.68469	0.0445888	0.00168656
ENSMUSG00000042029	Ncapg2	7.088	4.993	4.374	1.909	3.215	0.862	-1.45886	0.0445888	0.00168927
ENSMUSG00000032204	Aqp9	0.019	0	0	0.222	0.16	0.204	4.94683	0.0445888	0.00169085
ENSMUSG00000019942	Cdk1	61.116	75.129	30.209	11.729	19.79	3.863	-2.23404	0.0445888	0.0016911
ENSMUSG00000043903	ZNF469	8.674	7.061	11.341	5.98	3.532	3.807	-1.02353	0.0475329	0.00181355
ENSMUSG00000022591	--	10.738	22.017	9.225	6.098	8.901	4.761	-1.08712	0.0486483	0.00186163
ENSMUSG00000022676	Snai2	1.373	1.719	0.509	2.7	2.624	4.717	1.47943	0.0490368	0.0018804
ENSMUSG00000075014	--	0	0	0.082	0.819	0.147	2.159	5.25209	0.0491942	0.00189928

## Sheet: Table S2
Table S2. List of DEGs between Ctrl and H2O2+NMN group in mouse mGCs
Gene ID	Gene symbol	Ctrl-1_FPKM	Ctrl-2_FPKM	Ctrl-3_FPKM	H2O2+NMN-1_FPKM	H2O2+NMN-2_FPKM	H2O2+NMN-3_FPKM	Log2(H2O2+NMN/Ctrl)	Qvalue	Pvalue
ENSMUSG00000025432	Avil	0.305	0.087	0.179	9.303	6.741	6.89	5.32785	1.54893e-38	8.79422e-43
ENSMUSG00000003032	Klf4	2.126	2.865	1.818	13.59	9.042	16.7	2.53019	4.81816e-21	5.47114e-25
ENSMUSG00000038146	Notch3	0.606	0.682	0.581	3.725	2.732	4.515	2.55349	7.72881e-21	1.31644e-24
ENSMUSG00000023067	Cdkn1a	91.354	72.116	68.297	366.207	255.59	382.73	2.11577	1.19521e-20	2.71438e-24
ENSMUSG00000074968	Ano3	1.19	0.831	1.083	5.11	5.196	8.29	2.58279	3.52864e-18	1.00171e-21
ENSMUSG00000032715	Trib3	6.138	5.599	3.317	50.151	24.864	48.359	3.03482	6.1328e-18	2.08918e-21
ENSMUSG00000010064	Slc38a3	6.577	9.984	7.688	1.644	2.127	1.05	-2.33052	9.79343e-17	3.89224e-20
ENSMUSG00000020326	Ccng1	100.775	77.807	92.382	261.563	279.573	362.511	1.73766	1.03556e-15	4.70361e-19
ENSMUSG00000026817	Ak1	27.888	24.156	24.375	70.226	58.481	69.182	1.37269	7.66795e-15	3.91822e-18
ENSMUSG00000049580	Tsku	6.031	6.053	5.741	32.47	17.263	28.383	2.13172	5.05759e-14	2.87151e-17
ENSMUSG00000057933	Gsta2	0.265	0.352	0.072	15.49	6.436	5.832	5.33226	1.6215e-13	1.01269e-16
ENSMUSG00000039062	Anpep	2.597	3.289	2.539	12.353	8.859	12.955	2.01985	2.07428e-13	1.41324e-16
ENSMUSG00000057604	Lmcd1	5.584	7.177	6.202	1.763	1.318	1.059	-2.19548	1.76392e-12	1.30194e-15
ENSMUSG00000023092	FHL1	38.715	53.025	51.925	13.418	17.135	11.949	-1.75711	2.76395e-12	2.19697e-15
ENSMUSG00000032348	Gsta4	47.361	58.626	33.391	317.815	182.303	179.149	2.28498	5.02033e-12	4.27554e-15
ENSMUSG00000031995	St14	1.094	1.066	1.147	3.726	3.411	4.181	1.77502	9.43992e-11	8.57541e-14
ENSMUSG00000021702	Thbs4	5.902	9.075	6.083	2.146	2.354	2.004	-1.69511	9.50844e-10	9.17751e-13
ENSMUSG00000032372	Plscr2	43.233	46.534	53.357	17.215	19.114	12.9	-1.53969	1.97249e-09	2.01583e-12
ENSMUSG00000074183	Gsta1	0	0.058	0	10.604	6.836	7.84	8.76773	2.35238e-09	2.54691e-12
ENSMUSG00000001986	GRIA3	2.336	1.092	1.776	6.254	7.676	7.709	2.05594	2.35238e-09	2.67118e-12
ENSMUSG00000026456	Cyb5r1	21.258	22.077	17.222	50.018	38.518	50.578	1.1999	4.66112e-09	5.55746e-12
ENSMUSG00000034037	Fgd5	1.166	1.893	2.9	0.178	0.274	0.402	-2.80276	5.59729e-09	6.99145e-12
ENSMUSG00000039518	Cdsn	2.072	1.946	0.789	14.326	9.742	6.899	2.68752	7.13281e-09	9.31441e-12
ENSMUSG00000063730	Hsd3b2	4.384	4.164	3.894	1.292	1.769	1.462	-1.45987	8.75172e-09	1.19254e-11
ENSMUSG00000025408	Ddit3	14.336	14.377	7.914	66.113	32.032	63.324	2.14028	1.87425e-08	2.66032e-11
ENSMUSG00000021676	Iqgap2	2.754	2.482	4.199	0.833	0.988	0.912	-1.78754	1.89118e-08	2.79173e-11
ENSMUSG00000032572	Col6a4	0.665	2.281	1.61	0.064	0.239	0.299	-2.91993	1.93904e-08	2.97247e-11
ENSMUSG00000041801	Phlda3	11.703	10.896	9.101	34.053	22.651	37.61	1.57299	2.37688e-08	3.77861e-11
ENSMUSG00000025507	Pidd1	4.152	3.79	3.445	10.479	7.999	12.257	1.43249	4.5537e-08	7.49772e-11
ENSMUSG00000020826	Nos2	2.569	3.829	3.185	0.697	0.88	0.329	-2.32993	9.81505e-08	1.67179e-10
ENSMUSG00000036902	Neto2	10.582	13.168	17.252	3.413	5.476	3.362	-1.74279	9.86192e-08	1.73576e-10
ENSMUSG00000028972	Ca6	0	0	0.037	4.5	2.252	3.062	8.05117	1.24033e-07	2.26118e-10
ENSMUSG00000033952	Aspm	5.292	3.77	2.819	0.541	1.172	0.442	-2.4629	1.24033e-07	2.32391e-10
ENSMUSG00000037999	Arap2	2.706	1.45	2.428	7.228	6.041	9.833	1.81098	1.76006e-07	3.3976e-10
ENSMUSG00000034457	Eda2r	13.37	7.795	14.761	34.935	37.261	50.104	1.76732	1.88558e-07	3.74696e-10
ENSMUSG00000003849	Nqo1	3.254	1.645	0.837	29.502	11.165	11.168	3.17581	1.97188e-07	4.03041e-10
ENSMUSG00000031780	CCL17	12.048	22.367	20.137	3.88	5.158	3.248	-2.15062	2.04105e-07	4.28768e-10
ENSMUSG00000031283	Chrdl1	3.493	5.81	7.193	0.42	1.468	0.81	-2.61215	2.49442e-07	5.3817e-10
ENSMUSG00000060924	Csmd1	0.503	0.483	0.29	0.041	0.086	0.019	-3.12759	2.50694e-07	5.58252e-10
ENSMUSG00000026355	Mcm6	35.878	42.383	28.544	11.89	16.949	11.149	-1.41734	3.14076e-07	7.31115e-10
ENSMUSG00000023505	Cdca3	13.179	19.758	6.458	1.718	3.456	1.001	-2.6735	3.49971e-07	8.54411e-10
ENSMUSG00000026888	Grb14	585.932	586.137	725.5	319.963	348.231	264.326	-1.02495	4.01083e-07	1.00197e-09
ENSMUSG00000041642	Kif21b	0.777	0.516	0.41	2.809	1.966	1.684	1.92323	4.24492e-07	1.08455e-09
ENSMUSG00000005413	Hmox1	44.994	47.937	27.424	192.815	99.865	355.064	2.42813	4.61117e-07	1.24376e-09
ENSMUSG00000039474	Wfs1	15.708	16.344	12.545	31.833	31.185	30.354	1.06604	4.61117e-07	1.25666e-09
ENSMUSG00000048458	Inka2	3.958	2.03	3.185	10.386	7.325	13.705	1.77603	5.21592e-07	1.45109e-09
ENSMUSG00000020423	Btg2	24.129	35.299	22.127	68.33	61.26	83.277	1.38411	5.90694e-07	1.67687e-09
ENSMUSG00000022322	Shcbp1	8.502	9.527	4.399	1.497	2.263	1.174	-2.18447	5.95779e-07	1.72513e-09
ENSMUSG00000025154	Arhgap19	7.995	7.053	7.222	3.577	3.99	3.061	-1.06723	7.73302e-07	2.28307e-09
ENSMUSG00000006398	Cdc20	35.035	41.235	17.288	7.216	9.848	4.686	-2.10485	8.78009e-07	2.64205e-09
ENSMUSG00000042078	Svop	0	0.03	0.048	0.608	0.659	1.365	5.07654	9.0811e-07	2.78419e-09
ENSMUSG00000029177	Cenpa	18.183	22.385	7.374	2.789	5.115	2.464	-2.20915	9.60648e-07	2.99981e-09
ENSMUSG00000039765	Cc2d2a	13.193	13.78	15.361	5.181	7.673	6.171	-1.15392	9.71411e-07	3.08857e-09
ENSMUSG00000032327	Stra6	10.129	7.657	10.347	2.944	4.098	3.23	-1.45355	1.18611e-06	3.83854e-09
ENSMUSG00000023951	Vegfa	29.563	23.643	25.84	64.795	46.889	88.404	1.33987	1.23466e-06	4.06577e-09
ENSMUSG00000041064	Pif1	1.854	1.846	1.02	0.196	0.371	0.132	-2.75542	1.26799e-06	4.24752e-09
ENSMUSG00000046179	E2f8	1.829	2.033	1.321	0.218	0.515	0.2	-2.47384	1.30913e-06	4.45963e-09
ENSMUSG00000007783	Cpt1c	11.136	11.912	9.987	27.54	20.42	26.049	1.16371	1.63603e-06	5.66613e-09
ENSMUSG00000052302	Tbc1d30	0.582	0.772	0.788	0.031	0.149	0.07	-3.09896	2.00728e-06	7.06586e-09
ENSMUSG00000021226	Acot2	4.203	4.61	2.987	15.474	8.354	17.457	1.80683	2.28842e-06	8.18547e-09
ENSMUSG00000017716	Birc5	23.671	25.694	9.489	3.771	5.662	2.24	-2.33397	2.38974e-06	8.68354e-09
ENSMUSG00000002083	Bbc3	4.423	5.775	4.182	10.407	10.166	11.299	1.14823	2.49248e-06	9.1984e-09
ENSMUSG00000037855	Znf365	2.734	2.327	3.13	6.694	5.889	9.181	1.40983	2.51022e-06	9.40639e-09
ENSMUSG00000028214	Gem	5.433	6.114	10.725	1.579	2.353	1.074	-2.1535	2.74436e-06	1.07512e-08
ENSMUSG00000040084	Bub1b	14.735	13.442	7.254	2.527	4.077	1.571	-2.11572	2.82912e-06	1.12439e-08
ENSMUSG00000039748	Exo1	6.215	4.424	3.061	0.354	2.628	0.396	-2.01993	3.10782e-06	1.2528e-08
ENSMUSG00000028893	Sesn2	11.833	12.733	11.805	28.074	21.469	36.564	1.24334	4.18769e-06	1.71188e-08
ENSMUSG00000027699	Ect2	21.427	19.017	13.185	4.071	10.014	4.095	-1.56066	4.29695e-06	1.78094e-08
ENSMUSG00000030717	Nupr1	261.528	295.47	263.326	172.35	117.2	115.425	-1.01836	4.41568e-06	1.85522e-08
ENSMUSG00000032400	Zwilch	8.486	8.239	4.9	1.845	2.706	1.65	-1.80213	5.04675e-06	2.18597e-08
ENSMUSG00000027559	Ca3	0.03	0.061	0	2.306	0.916	1.412	5.67025	5.04675e-06	2.25222e-08
ENSMUSG00000031015	Swap70	13.053	20.25	18.921	6.745	8.361	8.052	-1.1732	5.04675e-06	2.28819e-08
ENSMUSG00000035365	Parpbp	3.731	3.755	1.689	0.714	0.738	0.371	-2.33139	5.04675e-06	2.30308e-08
ENSMUSG00000039208	Metrnl	32.333	47.625	33.661	17.013	18.331	15.451	-1.16145	5.04675e-06	2.31367e-08
ENSMUSG00000039242	B3galnt2	22.296	18.721	23.24	51.514	41.735	81.094	1.44	5.04675e-06	2.32094e-08
ENSMUSG00000026365	Cfh	31.291	45.815	38.938	11.301	18.426	8.883	-1.58763	5.95055e-06	2.77037e-08
ENSMUSG00000039187	Fanci	2.848	2.687	1.844	0.662	1.06	0.566	-1.68934	6.53026e-06	3.07734e-08
ENSMUSG00000026628	Atf3	3.471	2.972	1.612	10.585	6.922	11.158	1.83133	6.71628e-06	3.20313e-08
ENSMUSG00000026669	Mcm10	4.867	5.588	3.19	0.823	1.62	0.639	-2.14643	6.7289e-06	3.24736e-08
ENSMUSG00000026683	Nuf2	8.726	9.624	4.342	1.221	2.265	0.863	-2.38343	7.12283e-06	3.51519e-08
ENSMUSG00000020256	Aldh1l2	5.755	3.762	6.896	14.49	11.854	22.506	1.57352	7.12283e-06	3.51834e-08
ENSMUSG00000021996	Esd	233.261	237.317	173.466	640.298	384.156	577.588	1.31468	7.52671e-06	3.76058e-08
ENSMUSG00000054728	Phactr1	3.353	3.983	4.789	1.072	1.562	1.847	-1.43609	8.31641e-06	4.24957e-08
ENSMUSG00000027737	Slc7a11	0.698	0.515	0.703	2.303	1.305	2.769	1.73478	8.40641e-06	4.34329e-08
ENSMUSG00000023015	Racgap1	23.081	25.403	11.249	4.613	7.301	3.558	-1.94887	9.64338e-06	5.09189e-08
ENSMUSG00000038894	Irs2	46.736	35.572	53.369	23.63	23.212	20.657	-1.00724	9.89908e-06	5.28311e-08
ENSMUSG00000051517	Arhgef39	2.658	3.166	1.209	0.283	0.48	0.292	-2.7369	1.16363e-05	6.27632e-08
ENSMUSG00000050860	Phospho1	6.219	4.56	3.911	21.351	9.549	22.037	1.84944	1.1689e-05	6.37113e-08
ENSMUSG00000076437	-	33.147	42.998	35.055	14.895	21.907	17.385	-1.03714	1.18747e-05	6.55428e-08
ENSMUSG00000035277	Arx	4.734	7.024	4.654	1.425	1.821	0.58	-2.10084	1.18747e-05	6.63013e-08
ENSMUSG00000074802	Gas2l3	5.59	3.646	4.188	1.51	2.462	1.325	-1.34157	1.18747e-05	6.67458e-08
ENSMUSG00000039450	Dcxr	5.366	6.141	5.58	13.033	12.857	18.302	1.37089	1.19184e-05	6.76683e-08
ENSMUSG00000028600	Podn	0.225	0.381	0.431	1.102	1.053	2.037	2.01522	1.20989e-05	7.00443e-08
ENSMUSG00000020593	Lpin1	3.757	2.134	3.723	8.37	8.318	14.535	1.6994	1.20989e-05	7.00671e-08
ENSMUSG00000020042	Btbd11	1.495	1.157	2.026	4.578	3.634	4.529	1.44551	1.24204e-05	7.26338e-08
ENSMUSG00000020184	Mdm2	41.772	41.852	43.456	83.432	75.226	120.431	1.13499	1.29639e-05	7.65485e-08
ENSMUSG00000033715	Akr1c9	321.616	423.384	728.813	97.57	200.299	109.463	-1.85528	1.47191e-05	8.77479e-08
ENSMUSG00000002055	Spag5	9.024	8.019	4.364	2.143	2.606	1.219	-1.84276	1.6747e-05	1.00788e-07
ENSMUSG00000027469	Tpx2	22.094	24.07	11.165	3.221	6.854	1.984	-2.24915	1.70395e-05	1.03516e-07
ENSMUSG00000058290	Espl1	4.256	4.05	2.276	1.144	1.29	0.552	-1.82533	1.90068e-05	1.16547e-07
ENSMUSG00000032243	Itga11	3.669	5.614	1.538	0.708	0.96	0.499	-2.32006	1.90897e-05	1.18139e-07
ENSMUSG00000044201	Cdc25c	3.664	4.641	1.685	0.262	0.845	0.36	-2.76762	1.97258e-05	1.23195e-07
ENSMUSG00000054717	Hmgb2	32.79	44.995	22.569	11.57	16.915	7.912	-1.46321	2.00296e-05	1.2623e-07
ENSMUSG00000027331	Knstrn	21.125	21.107	7.896	4.153	5.602	2.162	-2.0726	2.68589e-05	1.72319e-07
ENSMUSG00000034023	Fancd2	3.814	3.18	2.173	0.702	1.323	0.591	-1.80909	3.60019e-05	2.35066e-07
ENSMUSG00000027171	Prrg4	0.483	0.231	0.567	2.042	2.453	1.932	2.32687	3.70185e-05	2.43806e-07
ENSMUSG00000024066	Xdh	3.683	2.997	1.755	10.215	6.179	9.441	1.61487	3.73243e-05	2.47938e-07
ENSMUSG00000021714	Cenpk	11.297	9.834	8.391	2.356	3.994	1.359	-1.93717	3.90946e-05	2.61918e-07
ENSMUSG00000024795	Kif20b	7.539	6.176	4.73	2.351	2.889	1.773	-1.39513	4.01005e-05	2.70934e-07
ENSMUSG00000024413	Npc1	19.792	17.645	18.61	34.675	32.001	48.007	1.03294	4.06638e-05	2.77048e-07
ENSMUSG00000022742	Cpox	40.999	31.297	27.157	79.196	62.784	66.802	1.06991	4.62097e-05	3.17457e-07
ENSMUSG00000069793	Slfn9	5.05	4.227	3.456	1.016	2.15	1.049	-1.59497	4.62736e-05	3.20523e-07
ENSMUSG00000025503	Taldo1	114.087	138.693	99.598	274.579	193.597	256.48	1.04017	4.76805e-05	3.32975e-07
ENSMUSG00000055737	Ghr	19.732	29.788	31.051	7.97	12.828	5.648	-1.60721	4.87175e-05	3.42984e-07
ENSMUSG00000038742	Angptl6	0.607	0.956	0.751	2.96	2.372	4.67	2.11183	5.05061e-05	3.58444e-07
ENSMUSG00000028211	Trp53inp1	57.379	34.265	73.114	137.106	148.359	273.407	1.76217	5.23174e-05	3.74269e-07
ENSMUSG00000022947	Cbr3	3.472	3.93	3.335	10.178	9.2	7.455	1.32142	5.63988e-05	4.06668e-07
ENSMUSG00000025758	Plk4	9.566	8.862	5.993	3.186	4.083	3.982	-1.11807	6.57958e-05	4.83131e-07
ENSMUSG00000037321	Tap1	5.261	6.08	6.538	12.993	9.778	15.65	1.10363	6.57958e-05	4.85633e-07
ENSMUSG00000026018	Ica1l	0.479	0.853	1.127	0.12	0.087	0.158	-2.7521	6.87153e-05	5.11083e-07
ENSMUSG00000021965	Ska3	5.941	7.235	4.196	0.96	2.346	0.858	-2.06072	7.43604e-05	5.58591e-07
ENSMUSG00000023940	Sgo1	5.216	4.577	1.897	0.485	1.184	0.297	-2.57194	7.43604e-05	5.61513e-07
ENSMUSG00000038943	Prc1	29.42	30.296	13.001	5.353	9.4	3.229	-2.01574	8.25594e-05	6.28113e-07
ENSMUSG00000026605	CENPF	5.585	5.221	3.271	0.495	1.401	0.305	-2.67711	8.37591e-05	6.41996e-07
ENSMUSG00000111709	Gsta1	0.133	0.117	0	3.667	1.276	1.758	4.74438	8.38742e-05	6.4764e-07
ENSMUSG00000030867	Plk1	18.812	23.107	8.182	2.988	5.016	1.053	-2.46773	9.44705e-05	7.40188e-07
ENSMUSG00000028068	IQGAP3	5.127	6.624	2.754	0.622	1.488	0.325	-2.57456	9.46118e-05	7.49447e-07
ENSMUSG00000038379	Ttk	6.667	6.222	3.317	0.838	1.541	0.384	-2.55222	9.46118e-05	7.52039e-07
ENSMUSG00000034311	Kif4	6.363	6.072	3.166	0.734	1.778	0.346	-2.44856	0.000106297	8.56992e-07
ENSMUSG00000036768	Kif15	5.829	5.963	3.46	0.799	2.184	0.587	-2.095	0.000106786	8.66999e-07
ENSMUSG00000012443	Kif11	12.593	11.26	6.848	1.668	3.994	0.928	-2.21994	0.000114445	9.35673e-07
ENSMUSG00000026622	Nek2	5.45	4.845	2.637	0.854	1.495	0.384	-2.24239	0.000116342	9.64396e-07
ENSMUSG00000020185	E2f7	3.512	3.856	2.224	0.561	1.143	0.435	-2.1649	0.000126857	1.05876e-06
ENSMUSG00000024769	Cdc42bpg	8.454	7.739	8.985	17.085	13.683	22.803	1.08929	0.000135362	1.14351e-06
ENSMUSG00000049044	Rapgef4	1.157	1.306	1.926	0.504	0.477	0.223	-1.86606	0.000135362	1.14512e-06
ENSMUSG00000027323	Rad51	5.47	6.336	2.598	1.866	2.027	1.388	-1.44759	0.000139509	1.19604e-06
ENSMUSG00000072980	Oip5	5.678	6.375	3.005	1.084	1.666	1.195	-1.93243	0.000151277	1.30551e-06
ENSMUSG00000074476	Spc24	8.463	11.591	3.793	2.115	2.651	2.459	-1.72274	0.000158143	1.37375e-06
ENSMUSG00000078234	Klhdc7a	0.305	0.327	0.278	0.774	0.849	0.766	1.39247	0.000158706	1.39667e-06
ENSMUSG00000037313	Tacc3	21.296	25.168	10.894	4.081	7.591	2.558	-2.01106	0.000158871	1.40713e-06
ENSMUSG00000025964	Adam23	2.141	1.888	1.803	3.96	3.446	4.507	1.03047	0.000159081	1.41803e-06
ENSMUSG00000021699	Pde4d	0.838	0.838	0.663	2.01	2.184	2.167	1.44336	0.000159914	1.44248e-06
ENSMUSG00000028434	EPB41L4B	11.334	18.203	12.945	4.498	7.234	3.69	-1.46186	0.000159914	1.44361e-06
ENSMUSG00000027639	Samhd1	38.425	49.273	62.679	17.947	28.478	19.546	-1.18868	0.000162187	1.47334e-06
ENSMUSG00000028873	Cdca8	20.444	22.814	8.765	4.762	6.555	2.915	-1.87001	0.000171954	1.57183e-06
ENSMUSG00000045328	Cenpe	7.91	7.137	3.926	1.209	2.762	1.028	-1.92424	0.000178287	1.63984e-06
ENSMUSG00000056025	Clca3a1	14.215	32.854	24.103	3.745	10.363	4.15	-1.96278	0.000195607	1.81102e-06
ENSMUSG00000030677	Kif22	18.177	19.011	8.584	4.466	7.023	3.465	-1.61393	0.000195607	1.82135e-06
ENSMUSG00000037544	Dlgap5	11.056	12.323	5.205	1.385	3.587	0.965	-2.2674	0.000200094	1.89859e-06
ENSMUSG00000027496	Aurka	14.318	16.628	6.345	2.631	4.894	2.037	-1.96344	0.000200094	1.91616e-06
ENSMUSG00000020108	Ddit4	8.751	4.775	8.183	27.109	13.596	24.368	1.58377	0.000200094	1.91994e-06
ENSMUSG00000038530	Rgs4	3.858	3.822	0.608	0.219	0.543	0.146	-3.19026	0.000214503	2.07888e-06
ENSMUSG00000110040	Ctsd	1.421	1.245	1.158	3.825	7.172	4.701	2.03743	0.000214503	2.08255e-06
ENSMUSG00000025764	Jade1	54.895	31.746	34.742	86.16	82.965	90.396	1.09628	0.000214801	2.10171e-06
ENSMUSG00000019773	Fbxo5	7.967	8.059	3.603	1.391	2.624	1.499	-1.83182	0.000214801	2.10984e-06
ENSMUSG00000038508	Gdf15	1.956	1.673	0.491	11.123	3.973	7.688	2.4673	0.000220387	2.18911e-06
ENSMUSG00000057963	Itpk1	17.08	14.183	12.759	37.735	22.951	43.636	1.24475	0.000220387	2.18973e-06
ENSMUSG00000042606	Hirip3	9.676	7.444	7.967	3.816	4.343	4.362	-1.00259	0.000231661	2.3149e-06
ENSMUSG00000020897	Aurkb	10.718	13.79	6.197	1.354	3.698	0.773	-2.39814	0.000231972	2.33118e-06
ENSMUSG00000022033	Pbk	12.731	13.754	6.283	1.398	3.391	0.501	-2.63095	0.000233937	2.37452e-06
ENSMUSG00000079343	C1sb	4.979	9.867	7.059	2.153	3.298	2.86	-1.39817	0.000233937	2.37749e-06
ENSMUSG00000036777	Anln	21.771	21.959	9.613	2.885	7.608	2.709	-2.01454	0.0002566	2.6248e-06
ENSMUSG00000020806	Rhbdf2	7.091	8.198	5.21	17.421	13.086	13.33	1.0966	0.0002566	2.63695e-06
ENSMUSG00000028551	Cdkn2c	4.438	5.041	2.02	1.103	1.415	1.154	-1.64687	0.00027546	2.8464e-06
ENSMUSG00000015880	NCAPG	8.064	8.233	4.323	1.275	2.686	0.618	-2.17094	0.000275491	2.87237e-06
ENSMUSG00000032841	Prr5l	1.474	3.023	1.626	0.259	0.628	0.125	-2.59703	0.000275491	2.87801e-06
ENSMUSG00000074738	Fndc10	4.607	5.635	6.002	11.02	9.985	15.857	1.18223	0.000279629	2.93711e-06
ENSMUSG00000001520	Nrip2	0.654	1.102	0.487	2.423	2.061	3.144	1.76588	0.000288163	3.05947e-06
ENSMUSG00000072082	Ccnf	5.742	5.514	3.055	1.859	2.22	1.851	-1.27102	0.000288971	3.10086e-06
ENSMUSG00000051379	Flrt3	2.754	3.443	2.517	0.75	1.213	0.352	-1.91232	0.000292425	3.15453e-06
ENSMUSG00000027306	Nusap1	11.301	11.637	5.198	1.695	3.485	0.769	-2.2417	0.000307229	3.33167e-06
ENSMUSG00000022360	ATAD2	11.862	8.207	6.585	3.393	4.58	4.046	-1.14904	0.00030958	3.38619e-06
ENSMUSG00000001517	Foxm1	9.294	10.362	5.147	1.4	3.182	0.948	-2.16516	0.00030958	3.39232e-06
ENSMUSG00000051378	Kif18b	5.109	6.191	2.574	0.741	1.546	0.275	-2.43704	0.000334139	3.69937e-06
ENSMUSG00000020493	Prr11	9.626	8.565	3.897	1.918	3.106	1.31	-1.80207	0.000357851	4.04316e-06
ENSMUSG00000021697	Depdc1b	0.986	1.714	0.634	0.177	0.239	0.042	-2.86383	0.000372795	4.23319e-06
ENSMUSG00000048327	Ckap2l	11.75	9.936	5.424	1.44	3.499	0.721	-2.25995	0.0003755	4.28521e-06
ENSMUSG00000028702	Rad54l	3.924	3.731	2.655	1.035	1.642	0.783	-1.5752	0.000388494	4.45556e-06
ENSMUSG00000022803	Popdc2	1.821	3.1	1.437	0.577	0.611	0.273	-2.12162	0.00038856	4.47838e-06
ENSMUSG00000029910	Mad2l1	20.722	20.315	11.6	7.162	9.621	7.353	-1.12489	0.000390177	4.51917e-06
ENSMUSG00000073973	OR52K1	2.084	2.81	1.85	1.06	1.012	0.689	-1.28841	0.000395412	4.60225e-06
ENSMUSG00000021175	Cdca7l	5.941	5.143	5.324	2.906	2.782	2.079	-1.07897	0.000405144	4.73852e-06
ENSMUSG00000020415	Pttg1	23.481	26.774	11.446	4.791	8.977	4.615	-1.74692	0.00042797	5.02979e-06
ENSMUSG00000032586	Traip	2.764	3.493	2.083	1.149	1.674	1.015	-1.11969	0.000436097	5.15007e-06
ENSMUSG00000021559	Dapk1	3.176	2.074	3.095	6.605	4.438	6.568	1.07749	0.000442168	5.24687e-06
ENSMUSG00000022021	Diaph3	9.743	9.214	4.766	1.669	3.379	0.987	-1.97486	0.000448157	5.34338e-06
ENSMUSG00000032265	TENT5A	3.703	2.957	5.918	1.579	1.523	1.993	-1.30375	0.000450483	5.42595e-06
ENSMUSG00000042489	Clspn	5.879	5.522	2.751	0.71	1.851	0.504	-2.20705	0.000450483	5.44785e-06
ENSMUSG00000015837	Sqstm1	369.478	365.675	310.462	783.874	498.311	823.624	1.01002	0.000462525	5.64599e-06
ENSMUSG00000020649	Rrm2	39.063	45.603	16.68	8.535	14.256	5.581	-1.83675	0.000471228	5.77898e-06
ENSMUSG00000033031	Cip2a	12.404	11.803	6.995	3.749	5.631	4.025	-1.21887	0.000473553	5.83438e-06
ENSMUSG00000078776	FCGBP	0.013	0.039	0.055	0.296	0.194	0.286	2.85845	0.000522545	6.55666e-06
ENSMUSG00000041859	Mcm3	19.843	22.252	12.426	7.626	8.712	4.016	-1.4215	0.000533068	6.71896e-06
ENSMUSG00000027656	Ccn5	15.303	17.329	21.216	9.078	9.346	5.201	-1.18858	0.000535436	6.77921e-06
ENSMUSG00000074971	Fibin	3.191	10.774	4.112	1.087	1.965	0.689	-2.27266	0.000537585	6.83694e-06
ENSMUSG00000024056	Ndc80	9.405	12.675	5.856	1.477	3.779	0.85	-2.19383	0.000577181	7.46634e-06
ENSMUSG00000038521	C1sa	33.994	68.476	54.921	11.405	27.28	14.478	-1.56586	0.000577181	7.4716e-06
ENSMUSG00000029516	Cit	3.637	1.859	1.042	0.419	0.873	0.333	-2.00841	0.000591465	7.69009e-06
ENSMUSG00000000028	Cdc45	7.649	8.597	4.787	2.676	3.52	1.885	-1.38005	0.000603962	7.92115e-06
ENSMUSG00000031262	Cenpi	4.628	4.402	2.205	0.829	1.711	0.701	-1.79349	0.000606391	8.02187e-06
ENSMUSG00000069910	Spdl1	5.894	6.507	2.812	1.803	2.053	1.226	-1.58184	0.000662306	8.87436e-06
ENSMUSG00000074179	Gsta2	0	0	0	0.828	0.902	0.894	9.77259	0.000666713	8.97127e-06
ENSMUSG00000039396	Neil3	2.793	2.721	1.395	0.26	0.635	0.048	-2.87315	0.00072681	9.86247e-06
ENSMUSG00000017861	Mybl2	4.546	6.284	2.449	1.285	1.99	1.461	-1.48741	0.000781945	1.0655e-05
ENSMUSG00000031137	Fgf13	3.024	4.885	3.878	1.373	2.324	1.812	-1.09733	0.000934942	1.27929e-05
ENSMUSG00000062510	Nsl1	2.813	1.738	1.117	0.688	0.581	0.673	-1.5453	0.000935978	1.28602e-05
ENSMUSG00000038295	Atg9b	0.355	0.288	0.458	1.488	0.72	5.521	2.81147	0.000962857	1.32842e-05
ENSMUSG00000034275	Igsf9b	2.016	1.12	1.328	3.202	3.025	3.233	1.0835	0.00100801	1.39643e-05
ENSMUSG00000001025	S100a6	674.212	644.652	558.061	363.737	351.048	195.775	-1.04355	0.00101555	1.41265e-05
ENSMUSG00000031877	Ces2c	0.572	0.429	0.209	1.683	2.281	1.149	2.07916	0.0010322	1.44167e-05
ENSMUSG00000048922	Cdca2	7.359	7.177	4.278	1.461	3.071	0.833	-1.81016	0.00106182	1.48907e-05
ENSMUSG00000036223	Ska1	2.409	2.249	0.792	0.203	0.464	0.23	-2.60308	0.00107997	1.52066e-05
ENSMUSG00000026768	Itga8	0.835	0.642	0.681	0.119	0.344	0.243	-1.61195	0.00114658	1.63397e-05
ENSMUSG00000027654	Fam83d	5.662	5.637	2.344	0.906	1.802	1.426	-1.72255	0.00120876	1.72945e-05
ENSMUSG00000039840	Epg5	5.677	3.681	6.395	10.682	9.864	13.583	1.11537	0.00128759	1.85075e-05
ENSMUSG00000009092	Derl3	26.822	30.715	41.529	12.17	12.294	21.044	-1.12227	0.00128759	1.85685e-05
ENSMUSG00000026831	C9orf116	2.976	1.888	1.402	5.78	5.485	6.434	1.49805	0.00129989	1.89403e-05
ENSMUSG00000041498	Kif14	2.627	1.437	1.205	0.12	0.647	0.108	-2.59017	0.00129989	1.89673e-05
ENSMUSG00000079553	Kifc1	10.96	11.798	5.94	4.133	4.952	2.87	-1.26334	0.00133398	1.95538e-05
ENSMUSG00000043531	Sorcs1	0.979	1.03	0.725	0.173	0.398	0.068	-2.09713	0.00133443	1.96987e-05
ENSMUSG00000031026	Trim66	0.104	0.033	0.07	0.393	0.258	0.198	2.03613	0.00134745	1.99674e-05
ENSMUSG00000007080	Pole	5.787	8.22	4.095	1.278	2.606	0.921	-1.91354	0.00137164	2.04036e-05
ENSMUSG00000029414	Kntc1	4.659	4.133	2.727	0.615	1.409	0.34	-2.28471	0.0013923	2.08842e-05
ENSMUSG00000029761	Cald1	806.736	770.359	1083.58	458.177	563.803	305.517	-1.00308	0.0013923	2.09482e-05
ENSMUSG00000017499	Cdc6	4.768	4.198	2.547	1.047	1.455	0.304	-2.03668	0.00142923	2.15849e-05
ENSMUSG00000018927	Ccl6	0.413	0.603	0.301	1.589	2.467	1.683	2.12354	0.00144773	2.20287e-05
ENSMUSG00000035683	Melk	7.259	7.625	3.301	1.628	2.458	0.656	-1.93918	0.00145796	2.22671e-05
ENSMUSG00000040918	Slc19a2	12.663	9.434	15.338	26.026	22.282	44.518	1.31014	0.0014889	2.29087e-05
ENSMUSG00000028033	Kcnq5	2.193	1.688	3.548	0.958	1.224	1.2	-1.13529	0.00152079	2.36276e-05
ENSMUSG00000021391	Cenpp	6.846	10.251	3.363	1.036	2.504	0.637	-2.29227	0.00152079	2.36916e-05
ENSMUSG00000020542	Myocd	7.924	4.043	8.384	3.004	3.276	2.315	-1.24353	0.00154052	2.41403e-05
ENSMUSG00000029378	Areg	0.082	0.042	0	0.966	0.698	1.286	4.5723	0.00160157	2.52789e-05
ENSMUSG00000046318	Ccbe1	2.621	2.985	3.847	1.416	1.594	0.8	-1.31098	0.00167758	2.66691e-05
ENSMUSG00000047534	Mis18bp1	6.034	5.287	4.906	1.902	4.307	1.792	-1.02014	0.00169103	2.69789e-05
ENSMUSG00000024660	Incenp	16.998	19.042	11.032	7.314	9.382	6.473	-1.02267	0.00171842	2.75908e-05
ENSMUSG00000040957	Cables1	29.849	25.774	23.404	14.215	13.435	6.137	-1.22588	0.00171842	2.7772e-05
ENSMUSG00000068744	Psrc1	11.864	12.965	9.71	22.49	18.527	29.475	1.02923	0.00181248	2.9534e-05
ENSMUSG00000019990	Pde7b	3.608	2.865	5.816	1.776	2.106	0.896	-1.36289	0.00196246	3.21272e-05
ENSMUSG00000026955	Sapcd2	1.207	1.693	0.444	0.201	0.204	0.048	-2.88399	0.00196246	3.2463e-05
ENSMUSG00000021903	Galnt15	1.516	1.501	1.733	0.661	0.769	0.817	-1.07993	0.00196246	3.2535e-05
ENSMUSG00000005410	Mcm5	16.108	21.712	7.37	4.5	6.571	2.559	-1.72922	0.00200342	3.33278e-05
ENSMUSG00000058624	Gda	0.1	0.085	0.07	0.518	0.283	0.427	2.26774	0.00203922	3.4039e-05
ENSMUSG00000024791	Cdca5	4.871	6.387	3.106	1.71	2.253	1.118	-1.49927	0.00204074	3.41803e-05
ENSMUSG00000032783	Troap	4.299	3.763	1.455	0.572	0.944	0.119	-2.54122	0.00205546	3.46603e-05
ENSMUSG00000028212	Ccne2	7.531	7.515	4.91	2.778	4	2.834	-1.05391	0.00213034	3.60439e-05
ENSMUSG00000045667	Smtnl2	11.042	13.745	11.733	4.6	6.824	2.322	-1.40967	0.00220383	3.75375e-05
ENSMUSG00000021485	Mxd3	1.493	2.079	0.449	0.133	0.2	0.081	-3.27985	0.00220508	3.7684e-05
ENSMUSG00000020808	Pimreg	10.499	12.495	4.406	1.784	3.343	0.498	-2.28425	0.00226224	3.89044e-05
ENSMUSG00000041219	Arhgap11a	12.619	10.668	6.608	3.874	5.657	3.09	-1.24408	0.00226224	3.89178e-05
ENSMUSG00000023045	Soat2	0.426	0.555	0.221	1.833	1.033	2.025	2.02469	0.00227686	3.94373e-05
ENSMUSG00000027330	Cdc25b	3.594	3.257	2.168	1.263	1.377	0.61	-1.47253	0.00227686	3.95275e-05
ENSMUSG00000022123	Scel	3.036	3.386	2.946	1.06	1.507	0.465	-1.62747	0.00227686	3.97533e-05
ENSMUSG00000025701	Alox5	0	0	0	0.229	0.275	0.376	8.1964	0.00227686	3.98156e-05
ENSMUSG00000025780	Itih5	0.84	1.19	2.058	0.512	0.463	0.559	-1.4141	0.002405	4.23295e-05
ENSMUSG00000091712	SEC14L5	0.017	0.018	0.118	0.321	0.176	0.328	2.43086	0.00242496	4.28186e-05
ENSMUSG00000028152	TSPAN5	30.171	24.357	35.369	67.862	48.656	138.201	1.50256	0.00253677	4.49368e-05
ENSMUSG00000030214	Plbd1	4.831	3.228	4.26	2.16	2.005	1.822	-1.04098	0.00266094	4.74385e-05
ENSMUSG00000034906	Ncaph	12.105	14.496	7.18	3.642	6.08	2.658	-1.4482	0.00273611	4.90894e-05
ENSMUSG00000027820	Mme	2.33	1.982	4.95	0.939	1.633	0.91	-1.41141	0.00280126	5.06788e-05
ENSMUSG00000015957	Wnt11	2.321	0.769	2.021	8.763	2.956	13.646	2.31116	0.00286172	5.21554e-05
ENSMUSG00000063558	Aox1	0.874	0.786	0.576	1.592	1.618	1.754	1.15058	0.00307743	5.66109e-05
ENSMUSG00000051220	Ercc6l	2.728	2.756	1.543	0.597	1.27	0.589	-1.5166	0.00329248	6.09407e-05
ENSMUSG00000019992	Mtfr2	1.941	1.882	1.524	0.707	0.719	0.622	-1.38451	0.00342528	6.40685e-05
ENSMUSG00000024989	Cep55	9.678	8.952	4.79	1.116	3.291	0.484	-2.25954	0.00342528	6.42411e-05
ENSMUSG00000030346	Rad51ap1	3.412	3.871	1.856	0.61	1.631	0.393	-1.79478	0.00342528	6.43711e-05
ENSMUSG00000022034	Esco2	4.133	5.28	4.056	0.443	1.948	0.259	-2.34558	0.00344085	6.4859e-05
ENSMUSG00000020620	Abca8b	1.444	1.349	0.991	2.404	2.503	2.863	1.038	0.00354296	6.71861e-05
ENSMUSG00000015222	Map2	91.548	59.061	75.083	23.997	38.535	8.458	-1.66867	0.00360489	6.87698e-05
ENSMUSG00000027016	Znf385b	4.023	6.182	10.225	2.463	2.995	2.752	-1.31524	0.00375246	7.22241e-05
ENSMUSG00000005233	Spc25	12.764	17.776	7.31	4.679	6.134	3.81	-1.37205	0.00398918	7.77327e-05
ENSMUSG00000038156	Spon1	0.273	0.116	0.255	1	0.594	0.629	1.78738	0.00398918	7.79128e-05
ENSMUSG00000016262	Sertad4	8.538	8.378	15.938	5.094	4.888	5.868	-1.05159	0.00403269	7.89915e-05
ENSMUSG00000019214	Chtf18	3.241	4.191	2.386	1.239	1.72	0.732	-1.41142	0.00418049	8.2124e-05
ENSMUSG00000090145	Ugt1a6	1.619	1.548	1.464	4.744	3.117	2.888	1.21481	0.00433944	8.54928e-05
ENSMUSG00000006369	Fbln1	14.856	25.147	21.045	7.301	11.592	3.655	-1.43694	0.00450526	8.92713e-05
ENSMUSG00000023913	Pla2g7	0.735	1.027	0.674	2.563	2.352	1.695	1.44014	0.00477145	9.56294e-05
ENSMUSG00000034460	Six4	1.489	1.401	2.069	0.611	0.891	0.334	-1.43348	0.00489375	9.86364e-05
ENSMUSG00000090877	Hspa1b	1.452	2.068	2.269	4.17	3.456	4.438	1.05932	0.0049364	9.97763e-05
ENSMUSG00000037474	Dtl	7.355	7.38	4.872	2.213	4.146	2.069	-1.21811	0.00494397	0.00010021
ENSMUSG00000021569	Trip13	5.507	6.621	3.322	1.47	2.625	1.533	-1.45691	0.00502232	0.000102486
ENSMUSG00000026039	Sgo2	7.316	6.546	3.873	1.235	3.092	0.687	-1.82257	0.00518473	0.000106379
ENSMUSG00000022422	DSCC1	3.227	4.206	1.831	0.727	1.069	0.236	-2.18873	0.00520088	0.000107189
ENSMUSG00000028399	Ptprd	71.727	45.069	105.726	32.025	43.354	25.932	-1.13516	0.00520389	0.000107547
ENSMUSG00000037846	Rtkn2	0.781	0.827	0.354	0.107	0.174	0.075	-2.46238	0.00525586	0.000109217
ENSMUSG00000078773	Rad54b	5.385	4.09	3.647	1.918	2.259	1.131	-1.30575	0.00539959	0.000112817
ENSMUSG00000063626	Unc5d	0.212	0.086	0.082	0.463	0.401	0.496	1.83954	0.00560175	0.000118313
ENSMUSG00000035455	Fignl1	6.562	7.064	4.021	1.599	3.277	1.037	-1.57746	0.00580664	0.000123487
ENSMUSG00000028838	Extl1	0.456	0.693	0.933	1.934	1.439	1.919	1.34584	0.00580754	0.000123979
ENSMUSG00000025574	Tk1	9.908	13.732	3.951	1.955	3.609	0.673	-2.14527	0.0060141	0.000129071
ENSMUSG00000036834	Plch1	1.811	1.74	2.507	0.816	0.997	1.056	-1.07829	0.00615163	0.000132816
ENSMUSG00000034773	Hrob	2.354	1.946	1.106	0.438	0.833	0.402	-1.69212	0.00615163	0.000133071
ENSMUSG00000036095	Dgkb	0.473	0.469	0.163	0.044	0.106	0.013	-2.7611	0.00620747	0.000134631
ENSMUSG00000023908	Pkmyt1	3.852	5.803	1.886	1.478	1.404	0.739	-1.67231	0.00636839	0.000138483
ENSMUSG00000024301	Kifc1	3.263	3.783	1.95	1.374	1.441	0.868	-1.2884	0.0063727	0.0001393
ENSMUSG00000027947	Il6ra	0.727	0.498	0.69	1.555	1.233	1.516	1.16833	0.00640015	0.000140263
ENSMUSG00000022122	Ednrb	0.012	0.059	0.041	0.308	0.143	0.824	3.50893	0.00652199	0.000143674
ENSMUSG00000052572	Dlg2	0.13	0.096	0.085	0.37	0.294	0.298	1.62912	0.00655169	0.0001447
ENSMUSG00000007379	Dennd2c	1.252	0.983	1.505	2.296	2.441	2.756	1.00251	0.00661396	0.000146451
ENSMUSG00000029651	Mtus2	0.836	0.869	1.311	0.37	0.328	0.408	-1.44729	0.0066808	0.000148311
ENSMUSG00000025044	Msr1	0.374	0.259	0.103	0.909	0.738	0.796	1.73088	0.0067049	0.000149607
ENSMUSG00000021575	Ahrr	1.563	0.871	0.808	3.196	2.052	2.861	1.32264	0.00672856	0.000150517
ENSMUSG00000034329	Brip1	1.551	1.659	0.899	0.262	0.727	0.225	-1.75902	0.00702751	0.0001588
ENSMUSG00000064370	-	4311.43	5425.4	2754.91	2041.22	2563.49	1466.85	-1.04084	0.0073294	0.000167287
ENSMUSG00000032487	Ptgs2	10.335	6.896	4.527	16.059	16.206	15.011	1.11956	0.00761914	0.000174765
ENSMUSG00000058571	Gpc6	3.533	4.318	4.617	1.433	2.865	0.911	-1.25915	0.00767268	0.000176429
ENSMUSG00000082229	Nap1l2	5.848	6.695	10.069	2.332	4.517	3.147	-1.17767	0.00773737	0.000179234
ENSMUSG00000028587	Orc1	3.255	2.373	1.546	1.032	1.091	0.554	-1.42216	0.00782691	0.000181752
ENSMUSG00000001228	Uhrf1	23.09	18.134	9.105	5.15	10.169	1.811	-1.55486	0.00786527	0.00018309
ENSMUSG00000034883	LRR1	2.063	2.685	1.188	0.39	0.544	0.108	-2.51014	0.00791035	0.000184588
ENSMUSG00000024049	Myom1	1.455	1.592	0.777	0.536	0.498	0.551	-1.2706	0.00791792	0.000185471
ENSMUSG00000028044	CKS1B	39.996	54.219	31.129	22.886	23.056	11.893	-1.11588	0.00791792	0.000185664
ENSMUSG00000043015	Nemp2	2.633	2.406	1.823	1.097	1.204	1.031	-1.04224	0.00792906	0.000186376
ENSMUSG00000027115	Kif18a	4.911	3.837	2.59	1.201	2.235	1.215	-1.28555	0.00808476	0.000191338
ENSMUSG00000046591	Ticrr	2.33	2.265	1.144	0.466	1.178	0.382	-1.50217	0.00825577	0.000196867
ENSMUSG00000045573	Penk	0	0.212	0.15	2.143	0.732	0.669	3.29132	0.00832896	0.000199085
ENSMUSG00000034648	Lrrn1	23.793	36.374	56.579	10.512	22.543	14.601	-1.29264	0.00833694	0.000200087
ENSMUSG00000039813	Tbc1d2	1.23	1.122	1.166	2.995	1.646	3.163	1.14946	0.00838968	0.000201966
ENSMUSG00000002835	Chaf1a	9.041	7.146	3.975	2.688	4.27	2.889	-1.03388	0.00860049	0.000208017
ENSMUSG00000029366	Dck	9.271	7.553	4.965	3.755	4.134	2.415	-1.0804	0.00881305	0.000213659
ENSMUSG00000026012	Cd28	1.744	0.846	2.319	3.779	3.415	8.277	1.65607	0.00917144	0.000223389
ENSMUSG00000039055	Eme1	2.64	3.223	1.221	0.841	1	0.574	-1.55254	0.00938443	0.000229109
ENSMUSG00000056394	Lig1	16.191	19.697	10.38	7.358	9.207	6.541	-1.00175	0.00941119	0.000230297
ENSMUSG00000024691	Fam111a	4.807	4.609	2.287	1.311	2.045	0.676	-1.53731	0.00959657	0.000235923
ENSMUSG00000020875	Hoxb9	1.597	1.33	1.107	3.51	2.78	2.469	1.11856	0.00999805	0.000246928
ENSMUSG00000031355	Arhgap6	6.172	7.53	8.129	2.984	5.118	2.582	-1.03093	0.0101579	0.000251557
ENSMUSG00000042182	Bend6	0.319	0.461	0.153	1.166	1.049	1.083	1.82164	0.0105299	0.000262455
ENSMUSG00000028718	Stil	3.178	2.175	1.774	1.032	1.516	0.673	-1.14579	0.0108072	0.000270593
ENSMUSG00000036545	Adamts2	8.63	10.265	6.528	4.811	4.921	2.347	-1.07363	0.0111439	0.000279658
ENSMUSG00000039115	Itga9	17.594	15.464	35.174	10.148	12.061	8.761	-1.13958	0.0116576	0.000293211
ENSMUSG00000039994	Timeless	4.83	5.646	2.945	2.059	2.613	1.368	-1.15187	0.0118041	0.000299503
ENSMUSG00000027490	E2f1	5.445	6.265	3.518	2.667	2.783	1.49	-1.13372	0.0125813	0.000324301
ENSMUSG00000028631	Kcnq4	0.265	0.143	0.207	0.763	0.487	0.783	1.72495	0.0126529	0.000326865
ENSMUSG00000046295	Ankle1	1.308	1.551	0.558	0.143	0.43	0.076	-2.39644	0.0131371	0.0003407
ENSMUSG00000024661	Fth1	551.526	761.668	394.069	1235.18	879.447	1306.04	1.00259	0.0131371	0.000340866
ENSMUSG00000052414	Atf7	0	0	0	0.107	0.679	0.285	8.47978	0.0138986	0.000362201
ENSMUSG00000029309	Sparcl1	0.18	0.19	0.278	0.851	0.601	1.152	2.00666	0.0148003	0.000391581
ENSMUSG00000067276	Capn6	0.64	0.99	0.654	0.297	0.313	0.166	-1.55743	0.0150569	0.000400082
ENSMUSG00000032218	Ccnb2	15.888	23.695	8.814	1.609	4.191	0.563	-2.92714	0.0157791	0.000421063
ENSMUSG00000104824	--	1.405	0.702	1.322	2.24	2.786	3.28	1.27637	0.0159567	0.000428519
ENSMUSG00000039904	Gpr37	0.309	0.536	0.888	0.153	0.149	0.128	-2.01086	0.0161527	0.000435617
ENSMUSG00000000126	Wnt9a	0.373	0.4	0.294	1.043	0.767	1.006	1.40009	0.0161797	0.000437264
ENSMUSG00000027715	Ccna2	24.552	24.6	10.741	2.36	6.021	1.425	-2.61065	0.0167532	0.000454667
ENSMUSG00000032202	Rab27a	1.69	1.252	4.6	0.63	0.801	0.922	-1.68045	0.0167649	0.000456776
ENSMUSG00000017146	Brca1	4.588	4.593	3.29	1	2.63	0.959	-1.44233	0.0170046	0.000465588
ENSMUSG00000037736	Limch1	0.781	0.583	0.809	0.254	0.712	0.119	-1.00199	0.0173063	0.000481208
ENSMUSG00000061535	C1qtnf7	4.506	8.358	3.906	0.876	2.596	0.404	-2.11324	0.0173063	0.000481566
ENSMUSG00000029561	Oasl2	17.49	8.425	12.814	29.335	21.984	30.55	1.0799	0.0173063	0.000482204
ENSMUSG00000026873	Phf19	1.073	0.833	0.42	0.141	0.326	0.086	-2.0725	0.0173063	0.000483424
ENSMUSG00000050503	Fbxl22	1.51	1.516	0.891	2.298	2.589	4.073	1.19375	0.0173063	0.000484416
ENSMUSG00000037991	Rmi2	0.252	0.478	0.188	0.031	0.071	0.029	-2.80893	0.0174989	0.0004908
ENSMUSG00000034755	PCDH11X	0.04	0.039	0.094	0.307	0.244	0.357	2.39192	0.0178049	0.000501403
ENSMUSG00000034818	CELF5	0.024	0.074	0.1	0.24	0.243	0.84	2.74024	0.0182948	0.000517277
ENSMUSG00000097993	Ptprv	0.735	0.995	0.266	1.815	4.286	1.446	1.91879	0.0184721	0.000524388
ENSMUSG00000038517	Tbkbp1	0.575	0.595	0.412	2.257	0.906	1.623	1.59707	0.0187356	0.000538251
ENSMUSG00000019966	Kitlg	43.04	36.23	21.709	56.239	84.688	63.343	1.01642	0.0188377	0.000543323
ENSMUSG00000091971	Hspa1a	0.876	0.959	1.083	2.666	1.518	2.27	1.14521	0.0189353	0.000548288
ENSMUSG00000003779	Kif20a	20.629	20.486	8.823	2.446	5.222	1.21	-2.49183	0.0191382	0.000556338
ENSMUSG00000024521	Pmaip1	0.182	0.423	0.128	0.835	0.856	1.047	1.90124	0.0193068	0.000563374
ENSMUSG00000060284	Sp7	2.778	1.589	2.147	1.309	0.923	0.603	-1.20019	0.0193068	0.000563576
ENSMUSG00000057805	--	0.62	0.457	1.551	0	0	0	-9.77479	0.0193068	0.000564526
ENSMUSG00000049723	Mmp12	2.519	1.975	1.031	5.673	3.744	4.889	1.37257	0.0193446	0.000567544
ENSMUSG00000001663	Gstt1	4.995	6.602	3.392	1.697	2.659	0.987	-1.48818	0.0193446	0.000567828
ENSMUSG00000020799	Tekt1	1.667	1.463	1.707	0.504	0.721	0.231	-1.7321	0.0194146	0.000570984
ENSMUSG00000037628	Cdkn3	2.161	3.533	0.772	0.256	0.602	0.118	-2.72792	0.0196549	0.000580285
ENSMUSG00000118667	AHNAK2	4.658	3.656	2.216	9.377	7.975	5.358	1.10882	0.0198436	0.00058811
ENSMUSG00000028678	Kif2c	11.871	11.848	4.598	0.929	2.705	0.506	-2.77397	0.0202822	0.000603412
ENSMUSG00000030111	A2m	0.161	0.499	0.718	0.038	0.127	0.094	-2.41155	0.0205615	0.000614055
ENSMUSG00000032113	Chek1	6.152	5.024	4.591	1.789	3.241	1.735	-1.22075	0.0209776	0.000631247
ENSMUSG00000001985	Grik3	4.748	3.98	3.165	1.68	2.423	0.684	-1.31292	0.0211311	0.000639465
ENSMUSG00000034206	Polq	1.721	1.034	1.031	0.398	0.739	0.466	-1.2399	0.0211682	0.000642713
ENSMUSG00000020186	Csrp2	81.33	91.398	53.63	40.275	45.26	17.073	-1.14146	0.0211882	0.0006448
ENSMUSG00000017417	Plxdc1	0.43	0.443	0.715	1.568	1.083	1.485	1.38103	0.02138	0.000655658
ENSMUSG00000016526	Dyrk3	1.901	1.663	3.025	4.51	3.878	5.499	1.0756	0.02138	0.000656706
ENSMUSG00000070803	Cited4	27.408	29.741	31.413	58.429	37.317	134.547	1.37871	0.0223402	0.000693812
ENSMUSG00000028933	Xrcc2	5.6	4.737	2.687	2.204	2.482	1.593	-1.05257	0.0225877	0.000705344
ENSMUSG00000025610	Map3k7cl	0.81	0.773	0.394	0.178	0.064	0.098	-2.53971	0.0233569	0.000733344
ENSMUSG00000029650	Slc46a3	0.451	0.347	0.319	1.156	0.999	0.999	1.49755	0.0240318	0.00075999
ENSMUSG00000109864	Eid3	0.987	0.666	0.706	2.158	1.869	2.27	1.41649	0.0244886	0.000775828
ENSMUSG00000026196	Bard1	1.497	1.255	0.776	0.238	0.684	0.209	-1.64125	0.0247808	0.000787671
ENSMUSG00000008136	Fhl2	25.947	29.34	17.395	16.417	12.588	7.216	-1.00477	0.0258999	0.000826773
ENSMUSG00000026640	Plxna2	19.072	18.047	9.189	5.765	9.909	3.235	-1.29219	0.0258999	0.00082789
ENSMUSG00000031004	Mki67	25.182	21.829	10.843	1.93	5.782	0.91	-2.74632	0.0270348	0.000868772
ENSMUSG00000036242	Armh4	0.747	0.703	0.732	0.401	0.362	0.246	-1.11272	0.0274487	0.000885543
ENSMUSG00000045731	Pnoc	0.448	0.118	0.163	0.461	2.042	1.458	2.44187	0.0274487	0.000886748
ENSMUSG00000022474	Pmm1	12.919	14.267	6.878	29.438	19.209	22.253	1.05754	0.0275654	0.000893649
ENSMUSG00000042284	Itga1	2.209	1.817	2.041	0.711	1.363	0.373	-1.30997	0.0284873	0.000931625
ENSMUSG00000033777	Tlr13	0.195	0.239	0.16	0.433	0.705	0.637	1.57928	0.0288904	0.000950417
ENSMUSG00000022510	Tp63	0.419	0.441	0.652	0.075	0.18	0.103	-2.07843	0.0297786	0.000983998
ENSMUSG00000048616	Nog	0.731	1.176	1.854	0.381	0.407	0.35	-1.72462	0.0300205	0.000993696
ENSMUSG00000042251	Pm20d1	0.493	0.359	0.477	0.872	0.854	1.105	1.09097	0.0301738	0.00100219
ENSMUSG00000046805	Mpeg1	1.555	2.405	1.525	3.208	4.808	3.132	1.02322	0.0310815	0.00104301
ENSMUSG00000044216	KCNJ4	0.322	0.261	0.277	1.063	0.591	1.251	1.75613	0.0310815	0.00104514
ENSMUSG00000049932	H2ax	23.052	36.275	13.548	12.801	12.873	9.652	-1.04469	0.0310815	0.00104881
ENSMUSG00000034394	Lif	2.525	2.187	1.184	5.083	3.508	4.114	1.10759	0.031096	0.00105225
ENSMUSG00000073705	Cenps	2.365	2.878	2.013	1.163	0.89	1.251	-1.13496	0.0313245	0.00106176
ENSMUSG00000071714	Csf2rb2	0.242	0.547	0.114	1.29	0.6	2.041	2.1221	0.0318989	0.00108666
ENSMUSG00000023243	KCNK5	0.979	1.416	0.751	0.536	0.438	0.333	-1.26726	0.0320159	0.00109246
ENSMUSG00000027340	Slc23a2	31.426	16.307	33.125	55.557	40.76	71.17	1.05059	0.0326332	0.00112094
ENSMUSG00000034687	Fras1	1.785	1.203	1.228	0.651	0.903	0.306	-1.18057	0.0328333	0.00112967
ENSMUSG00000005470	Asf1b	5.403	9.659	3.243	2.165	3.292	1.898	-1.31544	0.0334187	0.00115551
ENSMUSG00000032226	Gcnt3	0.311	0.238	0.378	1.078	0.653	0.676	1.37659	0.0357426	0.00125007
ENSMUSG00000035896	Rnase1	0.549	1.957	1.803	0.177	0.428	0.054	-2.709	0.0362266	0.00127522
ENSMUSG00000049154	Fam183b	2.384	3.006	0.483	0.209	0.378	0.109	-3.07694	0.0374719	0.0013297
ENSMUSG00000048368	Omd	12.059	23.492	14.543	4.193	9.966	1.685	-1.6607	0.0378561	0.00135193
ENSMUSG00000058656	Samd12	0.725	0.232	0.637	1.119	1.564	1.38	1.34989	0.037858	0.00135414
ENSMUSG00000037086	Prr32	0	0.046	0	0.634	0.382	0.437	4.98126	0.0406356	0.00146503
ENSMUSG00000095186	--	0	0	0	0.207	0.92	0.864	9.37432	0.040646	0.00147598
ENSMUSG00000031756	Cenpn	5.716	6.994	2.721	2.455	2.489	1.676	-1.22093	0.040646	0.00147798
ENSMUSG00000056498	Tmem154	0.059	0.122	0.065	0.439	0.381	0.29	2.17383	0.040646	0.00147994
ENSMUSG00000040016	Ptger3	2.378	5.379	1.016	0.651	1.401	0.347	-1.87064	0.040646	0.00148156
ENSMUSG00000052415	TCHH	0.468	0.509	0.772	0.957	1.175	2.164	1.29646	0.0407817	0.00149047
ENSMUSG00000037405	Icam1	0.84	1.109	0.599	2.06	1.673	1.849	1.13142	0.0407817	0.00149495
ENSMUSG00000022836	Mylk	38.324	24.118	17.172	15.818	13.49	5.976	-1.17401	0.0407817	0.00149553
ENSMUSG00000045903	Npas4	0.219	0.404	0.154	0.049	0	0	-3.98706	0.0408512	0.00150296
ENSMUSG00000021835	Bmp4	1.87	3.607	0.802	0.227	1.049	0.363	-1.93772	0.041133	0.00151566
ENSMUSG00000042607	Asb4	10.704	12.689	5.244	4.302	6.194	3.75	-1.00732	0.0413246	0.00152738
ENSMUSG00000068099	--	0.292	0.234	0.213	1.304	0.866	0.706	1.96042	0.0413246	0.00152976
ENSMUSG00000038147	Cd84	0.504	0.588	0.435	0.963	1.021	1.418	1.15568	0.041402	0.00153497
ENSMUSG00000059854	Hydin	0	0	0.003	0.03	0.027	0.044	5.07325	0.0416601	0.00154927
ENSMUSG00000027674	PEX5L	4.119	5.877	1.477	0.88	2.02	0.523	-1.74491	0.0430208	0.00161453
ENSMUSG00000040747	Cd53	0.455	0.645	0.218	1.111	1.796	1.33	1.68469	0.0445888	0.00168656
ENSMUSG00000042029	Ncapg2	7.088	4.993	4.374	1.909	3.215	0.862	-1.45886	0.0445888	0.00168927
ENSMUSG00000032204	Aqp9	0.019	0	0	0.222	0.16	0.204	4.94683	0.0445888	0.00169085
ENSMUSG00000019942	Cdk1	61.116	75.129	30.209	11.729	19.79	3.863	-2.23404	0.0445888	0.0016911
ENSMUSG00000043903	ZNF469	8.674	7.061	11.341	5.98	3.532	3.807	-1.02353	0.0475329	0.00181355
ENSMUSG00000022591	--	10.738	22.017	9.225	6.098	8.901	4.761	-1.08712	0.0486483	0.00186163
ENSMUSG00000022676	Snai2	1.373	1.719	0.509	2.7	2.624	4.717	1.47943	0.0490368	0.0018804
ENSMUSG00000075014	--	0	0	0.082	0.819	0.147	2.159	5.25209	0.0491942	0.00189928

## Sheet: Table S3
Table S3. GO enrichment of DEGs enriched between Ctrl and H2O2 group
GO Term ID	GO Term	Up Gene Num	Down Gene Num	fg_num	bg_num	Rich Ratio	Per	P value	Q value
GO:0022402	cell cycle process	2	36	38	160	0.237	14.844	2.22962e-28	2.29428e-25
GO:0007049	cell cycle	3	38	41	208	0.197	16.016	3.72539e-27	1.91671e-24
GO:1903047	mitotic cell cycle process	0	23	23	64	0.359	8.984	4.2578e-22	1.46042e-19
GO:0000278	mitotic cell cycle	1	23	24	79	0.304	9.375	5.18881e-21	1.33482e-18
GO:0000775	chromosome, centromeric region	0	12	12	25	0.48	9.6	1.91169e-15	2.23667e-13
GO:0051726	regulation of cell cycle	3	18	21	94	0.223	8.203	1.63414e-15	2.82437e-13
GO:0007059	chromosome segregation	0	17	17	54	0.315	6.641	1.64686e-15	2.82437e-13
GO:0098687	chromosomal region	0	12	12	29	0.414	9.6	1.79922e-14	1.05254e-12
GO:0051301	cell division	0	15	15	51	0.294	5.859	2.4587e-13	3.61429e-11
GO:0010564	regulation of cell cycle process	1	13	14	43	0.326	5.469	3.22433e-13	4.14729e-11
GO:0007017	microtubule-based process	1	25	26	207	0.126	10.156	1.23055e-12	1.40693e-10
GO:0008017	microtubule binding	1	17	18	99	0.182	6.844	6.63229e-13	2.43405e-10
GO:0015631	tubulin binding	1	18	19	118	0.161	7.224	1.4587e-12	2.67672e-10
GO:0006996	organelle organization	4	42	46	648	0.071	17.969	3.82176e-12	3.9326e-10
GO:0007067	mitotic nuclear division	0	12	12	36	0.333	4.688	1.20622e-11	1.12836e-09
GO:0003777	microtubule motor activity	1	13	14	63	0.222	5.323	1.46364e-11	1.79051e-09
GO:0098813	nuclear chromosome segregation	0	13	13	48	0.271	5.078	3.2371e-11	2.77581e-09
GO:0005524	ATP binding	9	45	54	1060	0.051	20.532	5.74453e-11	4.8313e-09
GO:0032559	adenyl ribonucleotide binding	9	45	54	1066	0.051	20.532	7.10642e-11	4.8313e-09
GO:0030554	adenyl nucleotide binding	9	45	54	1069	0.051	20.532	7.89858e-11	4.8313e-09
GO:0000776	kinetochore	0	8	8	17	0.471	6.4	1.41804e-10	5.2611e-09
GO:0044427	chromosomal part	1	19	20	201	0.1	16	1.79867e-10	5.2611e-09
GO:0005694	chromosome	1	19	20	212	0.094	16	4.70097e-10	1.10003e-08
GO:0051276	chromosome organization	0	24	24	218	0.11	9.375	1.57382e-10	1.24574e-08
GO:0000819	sister chromatid segregation	0	11	11	35	0.314	4.297	1.83965e-10	1.35214e-08
GO:0000070	mitotic sister chromatid segregation	0	10	10	28	0.357	3.906	2.97774e-10	2.04273e-08
GO:0000280	nuclear division	0	13	13	60	0.217	5.078	6.7912e-10	4.36759e-08
GO:1902589	single-organism organelle organization	1	33	34	455	0.075	13.281	9.21712e-10	5.57907e-08
GO:0006259	DNA metabolic process	1	24	25	261	0.096	9.766	1.25373e-09	7.16716e-08
GO:0032403	protein complex binding	2	19	21	215	0.098	7.985	1.52661e-09	8.0038e-08
GO:0007346	regulation of mitotic cell cycle	1	9	10	34	0.294	3.906	2.63668e-09	1.42797e-07
GO:0048285	organelle fission	0	13	13	67	0.194	5.078	2.89224e-09	1.48806e-07
GO:0008092	cytoskeletal protein binding	2	23	25	320	0.078	9.506	4.34296e-09	1.92448e-07
GO:0044877	macromolecular complex binding	2	20	22	251	0.088	8.365	4.71944e-09	1.92448e-07
GO:0000910	cytokinesis	0	8	8	20	0.4	3.125	6.62339e-09	3.24546e-07
GO:0006974	cellular response to DNA damage stimulus	3	17	20	189	0.106	7.812	1.12451e-08	5.25962e-07
GO:0003774	motor activity	1	13	14	105	0.133	5.323	1.71921e-08	6.30951e-07
GO:0007018	microtubule-based movement	1	13	14	90	0.156	5.469	1.42697e-08	6.38414e-07
GO:0016043	cellular component organization	5	45	50	957	0.052	19.531	1.96946e-08	8.44405e-07
GO:0006261	DNA-dependent DNA replication	0	8	8	23	0.348	3.125	2.42905e-08	9.99796e-07
GO:0006270	DNA replication initiation	0	6	6	10	0.6	2.344	2.61248e-08	1.03394e-06
GO:0032553	ribonucleotide binding	9	48	57	1393	0.041	21.673	5.40992e-08	1.80495e-06
GO:0097367	carbohydrate derivative binding	10	48	58	1441	0.04	22.053	7.1413e-08	1.94482e-06
GO:0035639	purine ribonucleoside triphosphate binding	9	47	56	1372	0.041	21.293	7.96149e-08	1.94482e-06
GO:0001883	purine nucleoside binding	9	47	56	1374	0.041	21.293	8.36572e-08	1.94482e-06
GO:0032550	purine ribonucleoside binding	9	47	56	1374	0.041	21.293	8.36572e-08	1.94482e-06
GO:0001882	nucleoside binding	9	47	56	1377	0.041	21.293	9.00872e-08	1.94482e-06
GO:0032549	ribonucleoside binding	9	47	56	1377	0.041	21.293	9.00872e-08	1.94482e-06
GO:0044770	cell cycle phase transition	0	8	8	25	0.32	3.125	5.14982e-08	1.96265e-06
GO:0032555	purine ribonucleotide binding	9	47	56	1381	0.041	21.293	9.93913e-08	2.02648e-06
GO:0017076	purine nucleotide binding	9	47	56	1390	0.04	21.293	1.23762e-07	2.39056e-06
GO:0000166	nucleotide binding	10	49	59	1521	0.039	22.433	1.94735e-07	3.40323e-06
GO:1901265	nucleoside phosphate binding	10	49	59	1521	0.039	22.433	1.94735e-07	3.40323e-06
GO:0071840	cellular component organization or biogenesis	5	45	50	1010	0.05	19.531	1.10126e-07	3.92431e-06
GO:0061640	cytoskeleton-dependent cytokinesis	0	6	6	12	0.5	2.344	1.10598e-07	3.92431e-06
GO:0006281	DNA repair	1	16	17	167	0.102	6.641	2.57462e-07	8.83096e-06
GO:0033554	cellular response to stress	3	17	20	229	0.087	7.812	2.78756e-07	9.2529e-06
GO:0045786	negative regulation of cell cycle	2	6	8	32	0.25	3.125	4.35954e-07	1.40186e-05
GO:0043168	anion binding	13	48	61	1668	0.037	23.194	8.87003e-07	1.47968e-05
GO:0007093	mitotic cell cycle checkpoint	0	6	6	15	0.4	2.344	5.65408e-07	1.76304e-05
GO:0036094	small molecule binding	10	49	59	1625	0.036	22.433	1.79259e-06	2.86034e-05
GO:0005515	protein binding	44	74	118	4181	0.028	44.867	2.12213e-06	3.2451e-05
GO:0000226	microtubule cytoskeleton organization	0	12	12	93	0.129	4.688	1.26373e-06	3.82465e-05
GO:0000281	mitotic cytokinesis	0	5	5	10	0.5	1.953	1.37514e-06	4.0429e-05
GO:0006260	DNA replication	0	10	10	63	0.159	3.906	1.43447e-06	4.10021e-05
GO:0000075	cell cycle checkpoint	0	7	7	27	0.259	2.734	1.80034e-06	5.00688e-05
GO:0051302	regulation of cell division	0	7	7	28	0.25	2.734	2.35397e-06	6.3743e-05
GO:0045930	negative regulation of mitotic cell cycle	0	6	6	19	0.316	2.344	2.83786e-06	7.48759e-05
GO:0034508	centromere complex assembly	0	5	5	12	0.417	1.953	4.16232e-06	0.000107076
GO:1901987	regulation of cell cycle phase transition	0	6	6	21	0.286	2.344	5.46154e-06	0.000137071
GO:0017111	nucleoside-triphosphatase activity	3	25	28	579	0.048	10.646	1.05007e-05	0.00015415
GO:0044772	mitotic cell cycle phase transition	0	6	6	22	0.273	2.344	7.36663e-06	0.000180482
GO:0003824	catalytic activity	49	68	117	4301	0.027	44.487	1.69325e-05	0.000239009
GO:0051983	regulation of chromosome segregation	0	5	5	14	0.357	1.953	1.01334e-05	0.000242495
GO:0016462	pyrophosphatase activity	3	25	28	596	0.047	10.646	1.78547e-05	0.000242692
GO:0004364	glutathione transferase activity	5	0	5	18	0.278	1.901	1.97386e-05	0.000258717
GO:0016818	hydrolase activity, acting on acid anhydrides, in phosphorus-containing anhydrides	3	25	28	602	0.047	10.646	2.1409e-05	0.000269872
GO:0016817	hydrolase activity, acting on acid anhydrides	3	25	28	603	0.046	10.646	2.20604e-05	0.000269872
GO:0043167	ion binding	27	63	90	3091	0.029	34.221	2.43604e-05	0.000288396
GO:0007010	cytoskeleton organization	2	17	19	274	0.069	7.422	1.67668e-05	0.000392114
GO:0044839	cell cycle G2/M phase transition	0	4	4	8	0.5	1.562	1.73462e-05	0.000396649
GO:0010948	negative regulation of cell cycle process	1	4	5	16	0.312	1.953	2.12947e-05	0.000476353
GO:0016787	hydrolase activity	19	42	61	1885	0.032	23.194	4.40203e-05	0.000504857
GO:0005488	binding	64	126	190	8176	0.023	72.243	9.58881e-05	0.00106639
GO:0045787	positive regulation of cell cycle	1	3	4	10	0.4	1.562	5.01876e-05	0.00109879
GO:0065009	regulation of molecular function	2	11	13	158	0.082	5.078	6.65218e-05	0.00142606
GO:0032465	regulation of cytokinesis	0	4	4	11	0.364	1.562	7.74525e-05	0.0016265
GO:0007051	spindle organization	0	5	5	21	0.238	1.953	9.0333e-05	0.00185905
GO:0042555	MCM complex	0	3	3	6	0.5	2.4	9.86784e-05	0.00192423
GO:0043228	non-membrane-bounded organelle	1	27	28	784	0.036	22.4	0.000141436	0.00206851
GO:0043232	intracellular non-membrane-bounded organelle	1	27	28	784	0.036	22.4	0.000141436	0.00206851
GO:0006928	movement of cell or subcellular component	1	13	14	189	0.074	5.469	0.000109705	0.00217419
GO:0051340	regulation of ligase activity	0	4	4	12	0.333	1.562	0.000114098	0.00217419
GO:0051438	regulation of ubiquitin-protein transferase activity	0	4	4	12	0.333	1.562	0.000114098	0.00217419
GO:1904666	regulation of ubiquitin protein ligase activity	0	4	4	12	0.333	1.562	0.000114098	0.00217419
GO:0071103	DNA conformation change	0	7	7	50	0.14	2.734	0.000129329	0.00241962
GO:0043229	intracellular organelle	10	45	55	2074	0.027	44	0.000194068	0.00252289
GO:1901988	negative regulation of cell cycle phase transition	0	4	4	13	0.308	1.562	0.000161857	0.00292195
GO:1901991	negative regulation of mitotic cell cycle phase transition	0	4	4	13	0.308	1.562	0.000161857	0.00292195
GO:0043226	organelle	10	45	55	2096	0.026	44	0.000261502	0.00292212
GO:0000796	condensin complex	0	2	2	2	1	1.6	0.000299704	0.00292212
GO:0031262	Ndc80 complex	0	2	2	2	1	1.6	0.000299704	0.00292212
GO:0031396	regulation of protein ubiquitination	0	4	4	14	0.286	1.562	0.000222547	0.00388137
GO:0051304	chromosome separation	0	4	4	14	0.286	1.562	0.000222547	0.00388137
GO:0005634	nucleus	7	22	29	887	0.033	23.2	0.000481432	0.00413351
GO:0005622	intracellular	15	48	63	2576	0.024	50.4	0.000529938	0.00413351
GO:0044424	intracellular part	15	48	63	2576	0.024	50.4	0.000529938	0.00413351
GO:0006749	glutathione metabolic process	5	1	6	42	0.143	2.344	0.000353133	0.00599431
GO:0050790	regulation of catalytic activity	2	9	11	140	0.079	4.297	0.000360615	0.00599431
GO:0008608	attachment of spindle microtubules to kinetochore	0	3	3	7	0.429	1.172	0.000385621	0.00599431
GO:0090068	positive regulation of cell cycle process	0	3	3	7	0.429	1.172	0.000385621	0.00599431
GO:1902749	regulation of cell cycle G2/M phase transition	0	3	3	7	0.429	1.172	0.000385621	0.00599431
GO:0007088	regulation of mitotic nuclear division	0	4	4	16	0.25	1.562	0.0003903	0.00599431
GO:0051783	regulation of nuclear division	0	4	4	16	0.25	1.562	0.0003903	0.00599431
GO:1903320	regulation of protein modification by small protein conjugation or removal	0	4	4	16	0.25	1.562	0.0003903	0.00599431
GO:0016765	transferase activity, transferring alkyl or aryl (other than methyl) groups	5	0	5	35	0.143	1.901	0.000568995	0.0061418
GO:0005623	cell	18	54	72	3139	0.023	57.6	0.0010778	0.00741778
GO:0044464	cell part	18	54	72	3139	0.023	57.6	0.0010778	0.00741778
GO:0000725	recombinational repair	0	4	4	17	0.235	1.562	0.000501282	0.00743418
GO:0065004	protein-DNA complex assembly	0	6	6	45	0.133	2.344	0.000517826	0.00743418
GO:0001836	release of cytochrome c from mitochondria	2	0	2	2	1	0.781	0.000520176	0.00743418
GO:0008637	apoptotic mitochondrial changes	2	0	2	2	1	0.781	0.000520176	0.00743418
GO:0051988	regulation of attachment of spindle microtubules to kinetochore	0	2	2	2	1	0.781	0.000520176	0.00743418
GO:0000793	condensed chromosome	1	3	4	28	0.143	3.2	0.00128893	0.00754025
GO:0008305	integrin complex	0	4	4	28	0.143	3.2	0.00128893	0.00754025
GO:0098636	protein complex involved in cell adhesion	0	4	4	28	0.143	3.2	0.00128893	0.00754025
GO:0007052	mitotic spindle organization	0	3	3	8	0.375	1.172	0.000606585	0.00832235
GO:0051382	kinetochore assembly	0	3	3	8	0.375	1.172	0.000606585	0.00832235
GO:0051383	kinetochore organization	0	3	3	8	0.375	1.172	0.000606585	0.00832235
GO:1901990	regulation of mitotic cell cycle phase transition	0	4	4	18	0.222	1.562	0.000633011	0.00857063
GO:0071824	protein-DNA complex subunit organization	0	6	6	47	0.128	2.344	0.000657133	0.00876656
GO:0007094	mitotic spindle assembly checkpoint	0	3	3	9	0.333	1.172	0.000894547	0.00876656
GO:0009895	negative regulation of catabolic process	0	3	3	9	0.333	1.172	0.000894547	0.00876656
GO:0031330	negative regulation of cellular catabolic process	0	3	3	9	0.333	1.172	0.000894547	0.00876656
GO:0031577	spindle checkpoint	0	3	3	9	0.333	1.172	0.000894547	0.00876656
GO:0032392	DNA geometric change	0	3	3	9	0.333	1.172	0.000894547	0.00876656
GO:0032435	negative regulation of proteasomal ubiquitin-dependent protein catabolic process	0	3	3	9	0.333	1.172	0.000894547	0.00876656
GO:0032508	DNA duplex unwinding	0	3	3	9	0.333	1.172	0.000894547	0.00876656
GO:0033046	negative regulation of sister chromatid segregation	0	3	3	9	0.333	1.172	0.000894547	0.00876656
GO:0033048	negative regulation of mitotic sister chromatid segregation	0	3	3	9	0.333	1.172	0.000894547	0.00876656
GO:0042177	negative regulation of protein catabolic process	0	3	3	9	0.333	1.172	0.000894547	0.00876656
GO:0045839	negative regulation of mitotic nuclear division	0	3	3	9	0.333	1.172	0.000894547	0.00876656
GO:0045841	negative regulation of mitotic metaphase/anaphase transition	0	3	3	9	0.333	1.172	0.000894547	0.00876656
GO:0051352	negative regulation of ligase activity	0	3	3	9	0.333	1.172	0.000894547	0.00876656
GO:0051436	negative regulation of ubiquitin-protein ligase activity involved in mitotic cell cycle	0	3	3	9	0.333	1.172	0.000894547	0.00876656
GO:0051439	regulation of ubiquitin-protein ligase activity involved in mitotic cell cycle	0	3	3	9	0.333	1.172	0.000894547	0.00876656
GO:0051444	negative regulation of ubiquitin-protein transferase activity	0	3	3	9	0.333	1.172	0.000894547	0.00876656
GO:0051782	negative regulation of cell division	0	3	3	9	0.333	1.172	0.000894547	0.00876656
GO:0051784	negative regulation of nuclear division	0	3	3	9	0.333	1.172	0.000894547	0.00876656
GO:0051985	negative regulation of chromosome segregation	0	3	3	9	0.333	1.172	0.000894547	0.00876656
GO:0071173	spindle assembly checkpoint	0	3	3	9	0.333	1.172	0.000894547	0.00876656
GO:0071174	mitotic spindle checkpoint	0	3	3	9	0.333	1.172	0.000894547	0.00876656
GO:1901799	negative regulation of proteasomal protein catabolic process	0	3	3	9	0.333	1.172	0.000894547	0.00876656
GO:1902100	negative regulation of metaphase/anaphase transition of cell cycle	0	3	3	9	0.333	1.172	0.000894547	0.00876656
GO:1903051	negative regulation of proteolysis involved in cellular protein catabolic process	0	3	3	9	0.333	1.172	0.000894547	0.00876656
GO:1903363	negative regulation of cellular protein catabolic process	0	3	3	9	0.333	1.172	0.000894547	0.00876656
GO:1904667	negative regulation of ubiquitin protein ligase activity	0	3	3	9	0.333	1.172	0.000894547	0.00876656
GO:2000816	negative regulation of mitotic sister chromatid separation	0	3	3	9	0.333	1.172	0.000894547	0.00876656
GO:2001251	negative regulation of chromosome organization	0	3	3	9	0.333	1.172	0.000894547	0.00876656
GO:0006950	response to stress	7	18	25	558	0.045	9.766	0.000988443	0.00959535
GO:0033043	regulation of organelle organization	1	8	9	113	0.08	3.516	0.00111386	0.0107118
GO:0098802	plasma membrane receptor complex	0	4	4	32	0.125	3.2	0.00214566	0.0119544
GO:0031397	negative regulation of protein ubiquitination	0	3	3	10	0.3	1.172	0.00125642	0.0119708
GO:0043235	receptor complex	0	4	4	34	0.118	3.2	0.00269414	0.0143279
GO:1901989	positive regulation of cell cycle phase transition	0	2	2	3	0.667	0.781	0.00153694	0.0143773
GO:1902751	positive regulation of cell cycle G2/M phase transition	0	2	2	3	0.667	0.781	0.00153694	0.0143773
GO:0005657	replication fork	0	2	2	5	0.4	1.6	0.0028958	0.0147308
GO:1903321	negative regulation of protein modification by small protein conjugation or removal	0	3	3	11	0.273	1.172	0.00169853	0.0157458
GO:0016772	transferase activity, transferring phosphorus-containing groups	7	20	27	742	0.036	10.266	0.00152408	0.015981
GO:0051338	regulation of transferase activity	0	5	5	40	0.125	1.953	0.00205068	0.0183299
GO:0044763	single-organism cellular process	50	106	156	5820	0.027	60.938	0.00211595	0.0183299
GO:0007091	metaphase/anaphase transition of mitotic cell cycle	0	3	3	12	0.25	1.172	0.00222667	0.0183299
GO:0010965	regulation of mitotic sister chromatid separation	0	3	3	12	0.25	1.172	0.00222667	0.0183299
GO:0030071	regulation of mitotic metaphase/anaphase transition	0	3	3	12	0.25	1.172	0.00222667	0.0183299
GO:0032434	regulation of proteasomal ubiquitin-dependent protein catabolic process	0	3	3	12	0.25	1.172	0.00222667	0.0183299
GO:0033045	regulation of sister chromatid segregation	0	3	3	12	0.25	1.172	0.00222667	0.0183299
GO:0033047	regulation of mitotic sister chromatid segregation	0	3	3	12	0.25	1.172	0.00222667	0.0183299
GO:0044784	metaphase/anaphase transition of cell cycle	0	3	3	12	0.25	1.172	0.00222667	0.0183299
GO:0051306	mitotic sister chromatid separation	0	3	3	12	0.25	1.172	0.00222667	0.0183299
GO:0061136	regulation of proteasomal protein catabolic process	0	3	3	12	0.25	1.172	0.00222667	0.0183299
GO:1902099	regulation of metaphase/anaphase transition of cell cycle	0	3	3	12	0.25	1.172	0.00222667	0.0183299
GO:1903050	regulation of proteolysis involved in cellular protein catabolic process	0	3	3	12	0.25	1.172	0.00222667	0.0183299
GO:1903362	regulation of cellular protein catabolic process	0	3	3	12	0.25	1.172	0.00222667	0.0183299
GO:0030162	regulation of proteolysis	1	3	4	25	0.16	1.562	0.00230799	0.0188486
GO:0006575	cellular modified amino acid metabolic process	6	1	7	81	0.086	2.734	0.00247223	0.0200309
GO:0031329	regulation of cellular catabolic process	1	3	4	26	0.154	1.562	0.00267927	0.0215388
GO:0019136	deoxynucleoside kinase activity	0	2	2	4	0.5	0.76	0.00225524	0.0229909
GO:0007076	mitotic chromosome condensation	0	2	2	4	0.5	0.781	0.00302749	0.0237808
GO:0051187	cofactor catabolic process	2	0	2	4	0.5	0.781	0.00302749	0.0237808
GO:0070601	centromeric sister chromatid cohesion	0	2	2	4	0.5	0.781	0.00302749	0.0237808
GO:0045597	positive regulation of cell differentiation	1	2	3	14	0.214	1.172	0.00356163	0.0275558
GO:0051348	negative regulation of transferase activity	0	3	3	14	0.214	1.172	0.00356163	0.0275558
GO:0006310	DNA recombination	0	5	5	46	0.109	1.953	0.00382333	0.0293598
GO:0006790	sulfur compound metabolic process	6	1	7	88	0.08	2.734	0.0039455	0.0299914
GO:0048518	positive regulation of biological process	7	12	19	424	0.045	7.422	0.00396387	0.0299914
GO:0007062	sister chromatid cohesion	0	3	3	15	0.2	1.172	0.00437753	0.0326411
GO:0042176	regulation of protein catabolic process	0	3	3	15	0.2	1.172	0.00437753	0.0326411
GO:0032270	positive regulation of cellular protein metabolic process	1	3	4	30	0.133	1.562	0.00457291	0.0336109
GO:0051247	positive regulation of protein metabolic process	1	3	4	30	0.133	1.562	0.00457291	0.0336109
GO:0000086	G2/M transition of mitotic cell cycle	0	2	2	5	0.4	0.781	0.00496982	0.0357618
GO:0030261	chromosome condensation	0	2	2	5	0.4	0.781	0.00496982	0.0357618
GO:1903827	regulation of cellular protein localization	0	2	2	5	0.4	0.781	0.00496982	0.0357618
GO:0044699	single-organism process	64	116	180	7004	0.026	70.312	0.00501377	0.0358276
GO:0009894	regulation of catabolic process	1	3	4	31	0.129	1.562	0.00515766	0.0366016
GO:0000724	double-strand break repair via homologous recombination	0	3	3	16	0.188	1.172	0.00529765	0.0373376
GO:0016788	hydrolase activity, acting on ester bonds	7	11	18	457	0.039	6.844	0.00412732	0.0409386
GO:0016301	kinase activity	6	17	23	645	0.036	8.745	0.00433064	0.0418248
GO:0070507	regulation of microtubule cytoskeleton organization	0	3	3	17	0.176	1.172	0.00632545	0.0442781
GO:0051128	regulation of cellular component organization	1	8	9	147	0.061	3.516	0.00658422	0.0457781
GO:0043234	protein complex	3	28	31	1182	0.026	24.8	0.0101566	0.0495136
GO:0006730	one-carbon metabolic process	2	0	2	6	0.333	0.781	0.00734265	0.0507087
GO:0032886	regulation of microtubule-based process	0	3	3	18	0.167	1.172	0.00746394	0.0508635
GO:0045861	negative regulation of proteolysis	0	3	3	18	0.167	1.172	0.00746394	0.0508635
GO:0043085	positive regulation of catalytic activity	2	3	5	54	0.093	1.953	0.00761258	0.0515352
GO:0043087	regulation of GTPase activity	1	4	5	55	0.091	1.953	0.00822145	0.0552933
GO:0010942	positive regulation of cell death	3	0	3	19	0.158	1.172	0.00871576	0.0571243
GO:0043065	positive regulation of apoptotic process	3	0	3	19	0.158	1.172	0.00871576	0.0571243
GO:0043068	positive regulation of programmed cell death	3	0	3	19	0.158	1.172	0.00871576	0.0571243
GO:0051094	positive regulation of developmental process	1	2	3	19	0.158	1.172	0.00871576	0.0571243
GO:0006323	DNA packaging	0	4	4	36	0.111	1.562	0.00883449	0.057536
GO:0005819	spindle	0	2	2	10	0.2	1.6	0.0123096	0.0576087
GO:0051336	regulation of hydrolase activity	2	4	6	79	0.076	2.344	0.00928932	0.0601177
GO:0033044	regulation of chromosome organization	0	3	3	20	0.15	1.172	0.0100832	0.0620185
GO:0048522	positive regulation of cellular process	5	9	14	304	0.046	5.469	0.0101086	0.0620185
GO:0002455	humoral immune response mediated by circulating immunoglobulin	0	2	2	7	0.286	0.781	0.0101255	0.0620185
GO:0006958	complement activation, classical pathway	0	2	2	7	0.286	0.781	0.0101255	0.0620185
GO:0016064	immunoglobulin mediated immune response	0	2	2	7	0.286	0.781	0.0101255	0.0620185
GO:0019724	B cell mediated immunity	0	2	2	7	0.286	0.781	0.0101255	0.0620185
GO:0022898	regulation of transmembrane transporter activity	0	2	2	7	0.286	0.781	0.0101255	0.0620185
GO:0032409	regulation of transporter activity	0	2	2	7	0.286	0.781	0.0101255	0.0620185
GO:0032412	regulation of ion transmembrane transporter activity	0	2	2	7	0.286	0.781	0.0101255	0.0620185
GO:0031399	regulation of protein modification process	0	6	6	82	0.073	2.344	0.0110619	0.0673533
GO:0003697	single-stranded DNA binding	0	3	3	21	0.143	1.141	0.00770969	0.0723986
GO:0003690	double-stranded DNA binding	0	5	5	63	0.079	1.901	0.00789086	0.0723986
GO:0004674	protein serine/threonine kinase activity	2	7	9	176	0.051	3.422	0.00811498	0.072639
GO:0003678	DNA helicase activity	0	3	3	22	0.136	1.141	0.00879896	0.0750981
GO:0005319	lipid transporter activity	1	2	3	22	0.136	1.141	0.00879896	0.0750981
GO:0071821	FANCM-MHF complex	0	1	1	1	1	0.8	0.0173804	0.0753152
GO:1990423	RZZ complex	0	1	1	1	1	0.8	0.0173804	0.0753152
GO:0019206	nucleoside kinase activity	0	2	2	8	0.25	0.76	0.0099898	0.0797057
GO:0051183	vitamin transporter activity	1	1	2	8	0.25	0.76	0.0099898	0.0797057
GO:0016887	ATPase activity	2	7	9	182	0.049	3.422	0.00999036	0.0797057
GO:0007064	mitotic sister chromatid cohesion	0	2	2	8	0.25	0.781	0.0132984	0.0800239
GO:0034765	regulation of ion transmembrane transport	0	2	2	8	0.25	0.781	0.0132984	0.0800239
GO:0031401	positive regulation of protein modification process	0	3	3	23	0.13	1.172	0.0148971	0.0891229
GO:0044092	negative regulation of molecular function	0	4	4	42	0.095	1.562	0.0150963	0.0897922
GO:0044093	positive regulation of molecular function	2	3	5	64	0.078	1.953	0.0152817	0.0903726
GO:0005874	microtubule	0	3	3	35	0.086	2.4	0.0223831	0.0935293
GO:0031532	actin cytoskeleton reorganization	1	1	2	9	0.222	0.781	0.0168424	0.0963676
GO:0034762	regulation of transmembrane transport	0	2	2	9	0.222	0.781	0.0168424	0.0963676
GO:0048519	negative regulation of biological process	6	10	16	392	0.041	6.25	0.0180225	0.0963676
GO:0007050	cell cycle arrest	2	0	2	10	0.2	0.781	0.0207389	0.0963676
GO:0008217	regulation of blood pressure	2	0	2	10	0.2	0.781	0.0207389	0.0963676
GO:0097190	apoptotic signaling pathway	2	0	2	10	0.2	0.781	0.0207389	0.0963676
GO:0048523	negative regulation of cellular process	6	9	15	368	0.041	5.859	0.0218757	0.0963676
GO:0000212	meiotic spindle organization	0	1	1	1	1	0.391	0.022851	0.0963676
GO:0000912	assembly of actomyosin apparatus involved in cytokinesis	0	1	1	1	1	0.391	0.022851	0.0963676
GO:0000915	actomyosin contractile ring assembly	0	1	1	1	1	0.391	0.022851	0.0963676
GO:0002478	antigen processing and presentation of exogenous peptide antigen	1	0	1	1	1	0.391	0.022851	0.0963676
GO:0002479	antigen processing and presentation of exogenous peptide antigen via MHC class I, TAP-dependent	1	0	1	1	1	0.391	0.022851	0.0963676
GO:0006145	purine nucleobase catabolic process	1	0	1	1	1	0.391	0.022851	0.0963676
GO:0006147	guanine catabolic process	1	0	1	1	1	0.391	0.022851	0.0963676
GO:0008593	regulation of Notch signaling pathway	1	0	1	1	1	0.391	0.022851	0.0963676
GO:0009409	response to cold	0	1	1	1	1	0.391	0.022851	0.0963676
GO:0010822	positive regulation of mitochondrion organization	1	0	1	1	1	0.391	0.022851	0.0963676
GO:0014823	response to activity	0	1	1	1	1	0.391	0.022851	0.0963676
GO:0014850	response to muscle activity	0	1	1	1	1	0.391	0.022851	0.0963676
GO:0016202	regulation of striated muscle tissue development	0	1	1	1	1	0.391	0.022851	0.0963676
GO:0018105	peptidyl-serine phosphorylation	0	1	1	1	1	0.391	0.022851	0.0963676
GO:0018209	peptidyl-serine modification	0	1	1	1	1	0.391	0.022851	0.0963676
GO:0019884	antigen processing and presentation of exogenous antigen	1	0	1	1	1	0.391	0.022851	0.0963676
GO:0021954	central nervous system neuron development	0	1	1	1	1	0.391	0.022851	0.0963676
GO:0032506	cytokinetic process	0	1	1	1	1	0.391	0.022851	0.0963676
GO:0032954	regulation of cytokinetic process	0	1	1	1	1	0.391	0.022851	0.0963676
GO:0032957	inositol trisphosphate metabolic process	1	0	1	1	1	0.391	0.022851	0.0963676
GO:0033314	mitotic DNA replication checkpoint	0	1	1	1	1	0.391	0.022851	0.0963676
GO:0035051	cardiocyte differentiation	0	1	1	1	1	0.391	0.022851	0.0963676
GO:0035404	histone-serine phosphorylation	0	1	1	1	1	0.391	0.022851	0.0963676
GO:0040001	establishment of mitotic spindle localization	0	1	1	1	1	0.391	0.022851	0.0963676
GO:0042590	antigen processing and presentation of exogenous peptide antigen via MHC class I	1	0	1	1	1	0.391	0.022851	0.0963676
GO:0043589	skin morphogenesis	1	0	1	1	1	0.391	0.022851	0.0963676
GO:0043988	histone H3-S28 phosphorylation	0	1	1	1	1	0.391	0.022851	0.0963676
GO:0044837	actomyosin contractile ring organization	0	1	1	1	1	0.391	0.022851	0.0963676
GO:0045746	negative regulation of Notch signaling pathway	1	0	1	1	1	0.391	0.022851	0.0963676
GO:0045844	positive regulation of striated muscle tissue development	0	1	1	1	1	0.391	0.022851	0.0963676
GO:0045910	negative regulation of DNA recombination	0	1	1	1	1	0.391	0.022851	0.0963676
GO:0046098	guanine metabolic process	1	0	1	1	1	0.391	0.022851	0.0963676
GO:0046113	nucleobase catabolic process	1	0	1	1	1	0.391	0.022851	0.0963676
GO:0046292	formaldehyde metabolic process	1	0	1	1	1	0.391	0.022851	0.0963676
GO:0046294	formaldehyde catabolic process	1	0	1	1	1	0.391	0.022851	0.0963676
GO:0048634	regulation of muscle organ development	0	1	1	1	1	0.391	0.022851	0.0963676
GO:0048636	positive regulation of muscle organ development	0	1	1	1	1	0.391	0.022851	0.0963676
GO:0048738	cardiac muscle tissue development	0	1	1	1	1	0.391	0.022851	0.0963676
GO:0050728	negative regulation of inflammatory response	0	1	1	1	1	0.391	0.022851	0.0963676
GO:0050873	brown fat cell differentiation	0	1	1	1	1	0.391	0.022851	0.0963676
GO:0051153	regulation of striated muscle cell differentiation	0	1	1	1	1	0.391	0.022851	0.0963676
GO:0051155	positive regulation of striated muscle cell differentiation	0	1	1	1	1	0.391	0.022851	0.0963676
GO:0051293	establishment of spindle localization	0	1	1	1	1	0.391	0.022851	0.0963676
GO:0051653	spindle localization	0	1	1	1	1	0.391	0.022851	0.0963676
GO:0055007	cardiac muscle cell differentiation	0	1	1	1	1	0.391	0.022851	0.0963676
GO:0055024	regulation of cardiac muscle tissue development	0	1	1	1	1	0.391	0.022851	0.0963676
GO:0055025	positive regulation of cardiac muscle tissue development	0	1	1	1	1	0.391	0.022851	0.0963676
GO:0060236	regulation of mitotic spindle organization	0	1	1	1	1	0.391	0.022851	0.0963676
GO:0071962	mitotic sister chromatid cohesion, centromeric	0	1	1	1	1	0.391	0.022851	0.0963676
GO:0072331	signal transduction by p53 class mediator	1	0	1	1	1	0.391	0.022851	0.0963676
GO:0090199	regulation of release of cytochrome c from mitochondria	1	0	1	1	1	0.391	0.022851	0.0963676
GO:0090200	positive regulation of release of cytochrome c from mitochondria	1	0	1	1	1	0.391	0.022851	0.0963676
GO:0090224	regulation of spindle organization	0	1	1	1	1	0.391	0.022851	0.0963676
GO:0090335	regulation of brown fat cell differentiation	0	1	1	1	1	0.391	0.022851	0.0963676
GO:0090336	positive regulation of brown fat cell differentiation	0	1	1	1	1	0.391	0.022851	0.0963676
GO:1901861	regulation of muscle tissue development	0	1	1	1	1	0.391	0.022851	0.0963676
GO:1901863	positive regulation of muscle tissue development	0	1	1	1	1	0.391	0.022851	0.0963676
GO:1990426	homologous recombination-dependent replication fork processing	0	1	1	1	1	0.391	0.022851	0.0963676
GO:2000042	negative regulation of double-strand break repair via homologous recombination	0	1	1	1	1	0.391	0.022851	0.0963676
GO:2000431	regulation of cytokinesis, actomyosin contractile ring assembly	0	1	1	1	1	0.391	0.022851	0.0963676
GO:2000725	regulation of cardiac muscle cell differentiation	0	1	1	1	1	0.391	0.022851	0.0963676
GO:2000727	positive regulation of cardiac muscle cell differentiation	0	1	1	1	1	0.391	0.022851	0.0963676
GO:2001235	positive regulation of apoptotic signaling pathway	1	0	1	1	1	0.391	0.022851	0.0963676
GO:0048585	negative regulation of response to stimulus	2	3	5	72	0.069	1.953	0.0242412	0.101813
GO:0002449	lymphocyte mediated immunity	0	2	2	11	0.182	0.781	0.0249701	0.102777
GO:0002460	adaptive immune response based on somatic recombination of immune receptors built from immunoglobulin superfamily domains	0	2	2	11	0.182	0.781	0.0249701	0.102777
GO:0007517	muscle organ development	0	2	2	11	0.182	0.781	0.0249701	0.102777
GO:0017121	phospholipid scrambling	1	1	2	11	0.182	0.781	0.0249701	0.102777
GO:0031032	actomyosin structure organization	0	2	2	11	0.182	0.781	0.0249701	0.102777
GO:0016773	phosphotransferase activity, alcohol group as acceptor	5	15	20	594	0.034	7.605	0.0136982	0.103178
GO:0004672	protein kinase activity	4	14	18	520	0.035	6.844	0.0146489	0.103178
GO:0030291	protein serine/threonine kinase inhibitor activity	2	0	2	10	0.2	0.76	0.0156439	0.103178
GO:0003688	DNA replication origin binding	0	1	1	1	1	0.38	0.0196797	0.103178
GO:0004797	thymidine kinase activity	0	1	1	1	1	0.38	0.0196797	0.103178
GO:0004801	sedoheptulose-7-phosphate:D-glyceraldehyde-3-phosphate glyceronetransferase activity	1	0	1	1	1	0.38	0.0196797	0.103178
GO:0004854	xanthine dehydrogenase activity	1	0	1	1	1	0.38	0.0196797	0.103178
GO:0004855	xanthine oxidase activity	1	0	1	1	1	0.38	0.0196797	0.103178
GO:0005146	leukemia inhibitory factor receptor binding	1	0	1	1	1	0.38	0.0196797	0.103178
GO:0005173	stem cell factor receptor binding	1	0	1	1	1	0.38	0.0196797	0.103178
GO:0008892	guanine deaminase activity	1	0	1	1	1	0.38	0.0196797	0.103178
GO:0015433	peptide antigen-transporting ATPase activity	1	0	1	1	1	0.38	0.0196797	0.103178
GO:0016726	oxidoreductase activity, acting on CH or CH2 groups, NAD or NADP as acceptor	1	0	1	1	1	0.38	0.0196797	0.103178
GO:0016727	oxidoreductase activity, acting on CH or CH2 groups, oxygen as acceptor	1	0	1	1	1	0.38	0.0196797	0.103178
GO:0016744	transferase activity, transferring aldehyde or ketonic groups	1	0	1	1	1	0.38	0.0196797	0.103178
GO:0018738	S-formylglutathione hydrolase activity	1	0	1	1	1	0.38	0.0196797	0.103178
GO:0046977	TAP binding	1	0	1	1	1	0.38	0.0196797	0.103178
GO:0046979	TAP2 binding	1	0	1	1	1	0.38	0.0196797	0.103178
GO:0047325	inositol tetrakisphosphate 1-kinase activity	1	0	1	1	1	0.38	0.0196797	0.103178
GO:0050429	calcium-dependent phospholipase C activity	0	1	1	1	1	0.38	0.0196797	0.103178
GO:0051765	inositol tetrakisphosphate kinase activity	1	0	1	1	1	0.38	0.0196797	0.103178
GO:0051766	inositol trisphosphate kinase activity	1	0	1	1	1	0.38	0.0196797	0.103178
GO:0052725	inositol-1,3,4-trisphosphate 6-kinase activity	1	0	1	1	1	0.38	0.0196797	0.103178
GO:0052726	inositol-1,3,4-trisphosphate 5-kinase activity	1	0	1	1	1	0.38	0.0196797	0.103178
GO:0043231	intracellular membrane-bounded organelle	10	23	33	1389	0.024	26.4	0.0314227	0.103383
GO:0043227	membrane-bounded organelle	10	23	33	1390	0.024	26.4	0.0317169	0.103383
GO:0000109	nucleotide-excision repair complex	0	1	1	2	0.5	0.8	0.0344611	0.103383
GO:0000940	condensed chromosome outer kinetochore	0	1	1	2	0.5	0.8	0.0344611	0.103383
GO:0008622	epsilon DNA polymerase complex	0	1	1	2	0.5	0.8	0.0344611	0.103383
GO:0031390	Ctf18 RFC-like complex	0	1	1	2	0.5	0.8	0.0344611	0.103383
GO:0032133	chromosome passenger complex	0	1	1	2	0.5	0.8	0.0344611	0.103383
GO:0033063	Rad51B-Rad51C-Rad51D-XRCC2 complex	0	1	1	2	0.5	0.8	0.0344611	0.103383
GO:0042824	MHC class I peptide loading complex	1	0	1	2	0.5	0.8	0.0344611	0.103383
GO:0042825	TAP complex	1	0	1	2	0.5	0.8	0.0344611	0.103383
GO:0048476	Holliday junction resolvase complex	0	1	1	2	0.5	0.8	0.0344611	0.103383
GO:0031400	negative regulation of protein modification process	0	3	3	28	0.107	1.172	0.0253543	0.10353
GO:1903046	meiotic cell cycle process	0	3	3	28	0.107	1.172	0.0253543	0.10353
GO:0003887	DNA-directed DNA polymerase activity	0	2	2	12	0.167	0.76	0.0223588	0.110888
GO:0004860	protein kinase inhibitor activity	2	0	2	12	0.167	0.76	0.0223588	0.110888
GO:0008094	DNA-dependent ATPase activity	0	2	2	12	0.167	0.76	0.0223588	0.110888
GO:0019210	kinase inhibitor activity	2	0	2	12	0.167	0.76	0.0223588	0.110888
GO:0032268	regulation of cellular protein metabolic process	1	6	7	128	0.055	2.734	0.0274251	0.111543
GO:0002443	leukocyte mediated immunity	0	2	2	12	0.167	0.781	0.0295188	0.117732
GO:0006778	porphyrin-containing compound metabolic process	2	0	2	12	0.167	0.781	0.0295188	0.117732
GO:0007218	neuropeptide signaling pathway	2	0	2	12	0.167	0.781	0.0295188	0.117732
GO:0051180	vitamin transport	2	0	2	12	0.167	0.781	0.0295188	0.117732
GO:0097035	regulation of membrane lipid distribution	1	1	2	12	0.167	0.781	0.0295188	0.117732
GO:0019205	nucleobase-containing compound kinase activity	1	2	3	32	0.094	1.141	0.0245473	0.120118
GO:0004725	protein tyrosine phosphatase activity	1	4	5	84	0.06	1.901	0.0249191	0.120333
GO:0034061	DNA polymerase activity	0	2	2	13	0.154	0.76	0.0260855	0.12433
GO:0016740	transferase activity	19	21	40	1498	0.027	15.209	0.0276147	0.128572
GO:0042578	phosphoric ester hydrolase activity	4	6	10	252	0.04	3.802	0.0276762	0.128572
GO:0051246	regulation of protein metabolic process	1	6	7	133	0.053	2.734	0.0328426	0.130483
GO:0001578	microtubule bundle formation	0	2	2	13	0.154	0.781	0.0343683	0.136019
GO:0030894	replisome	0	1	1	3	0.333	0.8	0.0512473	0.13944
GO:0033061	DNA recombinase mediator complex	0	1	1	3	0.333	0.8	0.0512473	0.13944
GO:0043596	nuclear replication fork	0	1	1	3	0.333	0.8	0.0512473	0.13944
GO:0043601	nuclear replisome	0	1	1	3	0.333	0.8	0.0512473	0.13944
GO:0006333	chromatin assembly or disassembly	0	3	3	32	0.094	1.172	0.0359261	0.140052
GO:0051321	meiotic cell cycle	0	3	3	32	0.094	1.172	0.0359261	0.140052
GO:0051345	positive regulation of hydrolase activity	2	1	3	32	0.094	1.172	0.0359261	0.140052
GO:0048583	regulation of response to stimulus	5	8	13	325	0.04	5.078	0.0359317	0.140052
GO:0002250	adaptive immune response	0	2	2	14	0.143	0.781	0.0395028	0.143053
GO:0045132	meiotic chromosome segregation	0	2	2	14	0.143	0.781	0.0395028	0.143053
GO:0006302	double-strand break repair	0	3	3	34	0.088	1.172	0.0419357	0.143053
GO:0006468	protein phosphorylation	4	15	19	545	0.035	7.422	0.0441296	0.143053
GO:0031570	DNA integrity checkpoint	0	2	2	15	0.133	0.781	0.0449067	0.143053
GO:0032880	regulation of protein localization	0	2	2	15	0.133	0.781	0.0449067	0.143053
GO:0033013	tetrapyrrole metabolic process	2	0	2	15	0.133	0.781	0.0449067	0.143053
GO:0048015	phosphatidylinositol-mediated signaling	0	2	2	15	0.133	0.781	0.0449067	0.143053
GO:0000076	DNA replication checkpoint	0	1	1	2	0.5	0.391	0.0451819	0.143053
GO:0006392	transcription elongation from mitochondrial promoter	0	1	1	2	0.5	0.391	0.0451819	0.143053
GO:0006787	porphyrin-containing compound catabolic process	1	0	1	2	0.5	0.391	0.0451819	0.143053
GO:0006788	heme oxidation	1	0	1	2	0.5	0.391	0.0451819	0.143053
GO:0006919	activation of cysteine-type endopeptidase activity involved in apoptotic process	1	0	1	2	0.5	0.391	0.0451819	0.143053
GO:0007100	mitotic centrosome separation	0	1	1	2	0.5	0.391	0.0451819	0.143053
GO:0009109	coenzyme catabolic process	1	0	1	2	0.5	0.391	0.0451819	0.143053
GO:0009256	10-formyltetrahydrofolate metabolic process	1	0	1	2	0.5	0.391	0.0451819	0.143053
GO:0009258	10-formyltetrahydrofolate catabolic process	1	0	1	2	0.5	0.391	0.0451819	0.143053
GO:0009397	folic acid-containing compound catabolic process	1	0	1	2	0.5	0.391	0.0451819	0.143053
GO:0010821	regulation of mitochondrion organization	1	0	1	2	0.5	0.391	0.0451819	0.143053
GO:0010950	positive regulation of endopeptidase activity	1	0	1	2	0.5	0.391	0.0451819	0.143053
GO:0010952	positive regulation of peptidase activity	1	0	1	2	0.5	0.391	0.0451819	0.143053
GO:0014066	regulation of phosphatidylinositol 3-kinase signaling	0	1	1	2	0.5	0.391	0.0451819	0.143053
GO:0015882	L-ascorbic acid transport	1	0	1	2	0.5	0.391	0.0451819	0.143053
GO:0016572	histone phosphorylation	0	1	1	2	0.5	0.391	0.0451819	0.143053
GO:0019369	arachidonic acid metabolic process	1	0	1	2	0.5	0.391	0.0451819	0.143053
GO:0019371	cyclooxygenase pathway	1	0	1	2	0.5	0.391	0.0451819	0.143053
GO:0019432	triglyceride biosynthetic process	1	0	1	2	0.5	0.391	0.0451819	0.143053
GO:0030514	negative regulation of BMP signaling pathway	0	1	1	2	0.5	0.391	0.0451819	0.143053
GO:0031055	chromatin remodeling at centromere	0	1	1	2	0.5	0.391	0.0451819	0.143053
GO:0033015	tetrapyrrole catabolic process	1	0	1	2	0.5	0.391	0.0451819	0.143053
GO:0034080	CENP-A containing nucleosome assembly	0	1	1	2	0.5	0.391	0.0451819	0.143053
GO:0034433	steroid esterification	1	0	1	2	0.5	0.391	0.0451819	0.143053
GO:0034434	sterol esterification	1	0	1	2	0.5	0.391	0.0451819	0.143053
GO:0034435	cholesterol esterification	1	0	1	2	0.5	0.391	0.0451819	0.143053
GO:0034501	protein localization to kinetochore	0	1	1	2	0.5	0.391	0.0451819	0.143053
GO:0034502	protein localization to chromosome	0	1	1	2	0.5	0.391	0.0451819	0.143053
GO:0042560	pteridine-containing compound catabolic process	1	0	1	2	0.5	0.391	0.0451819	0.143053
GO:0043280	positive regulation of cysteine-type endopeptidase activity involved in apoptotic process	1	0	1	2	0.5	0.391	0.0451819	0.143053
GO:0043649	dicarboxylic acid catabolic process	1	0	1	2	0.5	0.391	0.0451819	0.143053
GO:0044818	mitotic G2/M transition checkpoint	0	1	1	2	0.5	0.391	0.0451819	0.143053
GO:0045600	positive regulation of fat cell differentiation	0	1	1	2	0.5	0.391	0.0451819	0.143053
GO:0045738	negative regulation of DNA repair	0	1	1	2	0.5	0.391	0.0451819	0.143053
GO:0046460	neutral lipid biosynthetic process	1	0	1	2	0.5	0.391	0.0451819	0.143053
GO:0046463	acylglycerol biosynthetic process	1	0	1	2	0.5	0.391	0.0451819	0.143053
GO:0048483	autonomic nervous system development	1	0	1	2	0.5	0.391	0.0451819	0.143053
GO:0048484	enteric nervous system development	1	0	1	2	0.5	0.391	0.0451819	0.143053
GO:0051299	centrosome separation	0	1	1	2	0.5	0.391	0.0451819	0.143053
GO:0051315	attachment of mitotic spindle microtubules to kinetochore	0	1	1	2	0.5	0.391	0.0451819	0.143053
GO:0061641	CENP-A containing chromatin organization	0	1	1	2	0.5	0.391	0.0451819	0.143053
GO:0071156	regulation of cell cycle arrest	1	0	1	2	0.5	0.391	0.0451819	0.143053
GO:0071157	negative regulation of cell cycle arrest	1	0	1	2	0.5	0.391	0.0451819	0.143053
GO:0071459	protein localization to chromosome, centromeric region	0	1	1	2	0.5	0.391	0.0451819	0.143053
GO:0072523	purine-containing compound catabolic process	1	0	1	2	0.5	0.391	0.0451819	0.143053
GO:0097202	activation of cysteine-type endopeptidase activity	1	0	1	2	0.5	0.391	0.0451819	0.143053
GO:1901841	regulation of high voltage-gated calcium channel activity	0	1	1	2	0.5	0.391	0.0451819	0.143053
GO:1901842	negative regulation of high voltage-gated calcium channel activity	0	1	1	2	0.5	0.391	0.0451819	0.143053
GO:1902412	regulation of mitotic cytokinesis	0	1	1	2	0.5	0.391	0.0451819	0.143053
GO:2000312	regulation of kainate selective glutamate receptor activity	0	1	1	2	0.5	0.391	0.0451819	0.143053
GO:2000780	negative regulation of double-strand break repair	0	1	1	2	0.5	0.391	0.0451819	0.143053
GO:2001056	positive regulation of cysteine-type endopeptidase activity	1	0	1	2	0.5	0.391	0.0451819	0.143053
GO:2001233	regulation of apoptotic signaling pathway	1	0	1	2	0.5	0.391	0.0451819	0.143053
GO:0070925	organelle assembly	0	4	4	59	0.068	1.562	0.0455733	0.143849
GO:0098772	molecular function regulator	3	12	15	452	0.033	5.703	0.0340489	0.148993
GO:0004089	carbonate dehydratase activity	2	0	2	15	0.133	0.76	0.0342234	0.148993
GO:0030234	enzyme regulator activity	3	9	12	341	0.035	4.563	0.037696	0.148993
GO:0000150	recombinase activity	0	1	1	2	0.5	0.38	0.0389736	0.148993
GO:0003847	1-alkyl-2-acetylglycerophosphocholine esterase activity	1	0	1	2	0.5	0.38	0.0389736	0.148993
GO:0004109	coproporphyrinogen oxidase activity	1	0	1	2	0.5	0.38	0.0389736	0.148993
GO:0004392	heme oxygenase (decyclizing) activity	1	0	1	2	0.5	0.38	0.0389736	0.148993
GO:0004615	phosphomannomutase activity	1	0	1	2	0.5	0.38	0.0389736	0.148993
GO:0004666	prostaglandin-endoperoxide synthase activity	1	0	1	2	0.5	0.38	0.0389736	0.148993
GO:0004772	sterol O-acyltransferase activity	1	0	1	2	0.5	0.38	0.0389736	0.148993
GO:0004962	endothelin receptor activity	1	0	1	2	0.5	0.38	0.0389736	0.148993
GO:0016155	formyltetrahydrofolate dehydrogenase activity	1	0	1	2	0.5	0.38	0.0389736	0.148993
GO:0016725	oxidoreductase activity, acting on CH or CH2 groups	1	0	1	2	0.5	0.38	0.0389736	0.148993
GO:0034632	retinol transporter activity	0	1	1	2	0.5	0.38	0.0389736	0.148993
GO:0034736	cholesterol O-acyltransferase activity	1	0	1	2	0.5	0.38	0.0389736	0.148993
GO:0035312	5'-3' exodeoxyribonuclease activity	0	1	1	2	0.5	0.38	0.0389736	0.148993
GO:0043546	molybdopterin cofactor binding	1	0	1	2	0.5	0.38	0.0389736	0.148993
GO:0010498	proteasomal protein catabolic process	0	3	3	36	0.083	1.172	0.0484163	0.15143
GO:0043086	negative regulation of catalytic activity	0	3	3	36	0.083	1.172	0.0484163	0.15143
GO:0043161	proteasome-mediated ubiquitin-dependent protein catabolic process	0	3	3	36	0.083	1.172	0.0484163	0.15143
GO:0043933	macromolecular complex subunit organization	0	16	16	446	0.036	6.25	0.0499823	0.155854
GO:0051347	positive regulation of transferase activity	0	2	2	16	0.125	0.781	0.0505651	0.157195
GO:0004970	ionotropic glutamate receptor activity	1	1	2	17	0.118	0.76	0.0432054	0.161761
GO:0008066	glutamate receptor activity	1	1	2	17	0.118	0.76	0.0432054	0.161761
GO:0016835	carbon-oxygen lyase activity	2	1	3	40	0.075	1.141	0.0436358	0.161761
GO:0031226	intrinsic component of plasma membrane	2	6	8	244	0.033	6.4	0.0617542	0.16421
GO:1901363	heterocyclic compound binding	14	64	78	3335	0.023	29.658	0.0456977	0.16771
GO:0071822	protein complex subunit organization	0	12	12	312	0.038	4.688	0.0546512	0.169386
GO:0016567	protein ubiquitination	1	4	5	90	0.056	1.953	0.0550206	0.170019
GO:0010639	negative regulation of organelle organization	0	3	3	38	0.079	1.172	0.0553563	0.170544
GO:0006081	cellular aldehyde metabolic process	2	0	2	17	0.118	0.781	0.0564637	0.170886
GO:0043269	regulation of ion transport	0	2	2	17	0.118	0.781	0.0564637	0.170886
GO:0048017	inositol lipid-mediated signaling	0	2	2	17	0.118	0.781	0.0564637	0.170886
GO:0061061	muscle structure development	0	2	2	17	0.118	0.781	0.0564637	0.170886
GO:0071804	cellular potassium ion transport	0	2	2	17	0.118	0.781	0.0564637	0.170886
GO:0071805	potassium ion transmembrane transport	0	2	2	17	0.118	0.781	0.0564637	0.170886
GO:0097159	organic cyclic compound binding	14	64	78	3342	0.023	29.658	0.047672	0.173224
GO:0030036	actin cytoskeleton organization	1	6	7	154	0.045	2.734	0.0631974	0.173235
GO:0030029	actin filament-based process	1	6	7	156	0.045	2.734	0.0667583	0.173235
GO:0000018	regulation of DNA recombination	0	1	1	3	0.333	0.391	0.0670043	0.173235
GO:0000082	G1/S transition of mitotic cell cycle	0	1	1	3	0.333	0.391	0.0670043	0.173235
GO:0000302	response to reactive oxygen species	1	0	1	3	0.333	0.391	0.0670043	0.173235
GO:0001516	prostaglandin biosynthetic process	1	0	1	3	0.333	0.391	0.0670043	0.173235
GO:0001676	long-chain fatty acid metabolic process	1	0	1	3	0.333	0.391	0.0670043	0.173235
GO:0006266	DNA ligation	0	1	1	3	0.333	0.391	0.0670043	0.173235
GO:0006336	DNA replication-independent nucleosome assembly	0	1	1	3	0.333	0.391	0.0670043	0.173235
GO:0006636	unsaturated fatty acid biosynthetic process	1	0	1	3	0.333	0.391	0.0670043	0.173235
GO:0007135	meiosis II	0	1	1	3	0.333	0.391	0.0670043	0.173235
GO:0009298	GDP-mannose biosynthetic process	1	0	1	3	0.333	0.391	0.0670043	0.173235
GO:0010469	regulation of receptor activity	0	1	1	3	0.333	0.391	0.0670043	0.173235
GO:0010569	regulation of double-strand break repair via homologous recombination	0	1	1	3	0.333	0.391	0.0670043	0.173235
GO:0010972	negative regulation of G2/M transition of mitotic cell cycle	0	1	1	3	0.333	0.391	0.0670043	0.173235
GO:0021953	central nervous system neuron differentiation	0	1	1	3	0.333	0.391	0.0670043	0.173235
GO:0031297	replication fork processing	0	1	1	3	0.333	0.391	0.0670043	0.173235
GO:0031348	negative regulation of defense response	0	1	1	3	0.333	0.391	0.0670043	0.173235
GO:0031398	positive regulation of protein ubiquitination	0	1	1	3	0.333	0.391	0.0670043	0.173235
GO:0032410	negative regulation of transporter activity	0	1	1	3	0.333	0.391	0.0670043	0.173235
GO:0032413	negative regulation of ion transmembrane transporter activity	0	1	1	3	0.333	0.391	0.0670043	0.173235
GO:0032467	positive regulation of cytokinesis	0	1	1	3	0.333	0.391	0.0670043	0.173235
GO:0034724	DNA replication-independent nucleosome organization	0	1	1	3	0.333	0.391	0.0670043	0.173235
GO:0034763	negative regulation of transmembrane transport	0	1	1	3	0.333	0.391	0.0670043	0.173235
GO:0034766	negative regulation of ion transmembrane transport	0	1	1	3	0.333	0.391	0.0670043	0.173235
GO:0035306	positive regulation of dephosphorylation	0	1	1	3	0.333	0.391	0.0670043	0.173235
GO:0035307	positive regulation of protein dephosphorylation	0	1	1	3	0.333	0.391	0.0670043	0.173235
GO:0043271	negative regulation of ion transport	0	1	1	3	0.333	0.391	0.0670043	0.173235
GO:0043281	regulation of cysteine-type endopeptidase activity involved in apoptotic process	1	0	1	3	0.333	0.391	0.0670043	0.173235
GO:0044774	mitotic DNA integrity checkpoint	0	1	1	3	0.333	0.391	0.0670043	0.173235
GO:0044843	cell cycle G1/S phase transition	0	1	1	3	0.333	0.391	0.0670043	0.173235
GO:0045144	meiotic sister chromatid segregation	0	1	1	3	0.333	0.391	0.0670043	0.173235
GO:0045598	regulation of fat cell differentiation	0	1	1	3	0.333	0.391	0.0670043	0.173235
GO:0046456	icosanoid biosynthetic process	1	0	1	3	0.333	0.391	0.0670043	0.173235
GO:0046457	prostanoid biosynthetic process	1	0	1	3	0.333	0.391	0.0670043	0.173235
GO:0051103	DNA ligation involved in DNA repair	0	1	1	3	0.333	0.391	0.0670043	0.173235
GO:0051147	regulation of muscle cell differentiation	0	1	1	3	0.333	0.391	0.0670043	0.173235
GO:0051149	positive regulation of muscle cell differentiation	0	1	1	3	0.333	0.391	0.0670043	0.173235
GO:0051177	meiotic sister chromatid cohesion	0	1	1	3	0.333	0.391	0.0670043	0.173235
GO:0051351	positive regulation of ligase activity	0	1	1	3	0.333	0.391	0.0670043	0.173235
GO:0051443	positive regulation of ubiquitin-protein transferase activity	0	1	1	3	0.333	0.391	0.0670043	0.173235
GO:0051754	meiotic sister chromatid cohesion, centromeric	0	1	1	3	0.333	0.391	0.0670043	0.173235
GO:0051781	positive regulation of cell division	0	1	1	3	0.333	0.391	0.0670043	0.173235
GO:0051926	negative regulation of calcium ion transport	0	1	1	3	0.333	0.391	0.0670043	0.173235
GO:1900449	regulation of glutamate receptor signaling pathway	0	1	1	3	0.333	0.391	0.0670043	0.173235
GO:1901020	negative regulation of calcium ion transmembrane transporter activity	0	1	1	3	0.333	0.391	0.0670043	0.173235
GO:1901031	regulation of response to reactive oxygen species	1	0	1	3	0.333	0.391	0.0670043	0.173235
GO:1901385	regulation of voltage-gated calcium channel activity	0	1	1	3	0.333	0.391	0.0670043	0.173235
GO:1901386	negative regulation of voltage-gated calcium channel activity	0	1	1	3	0.333	0.391	0.0670043	0.173235
GO:1901570	fatty acid derivative biosynthetic process	1	0	1	3	0.333	0.391	0.0670043	0.173235
GO:1902750	negative regulation of cell cycle G2/M phase transition	0	1	1	3	0.333	0.391	0.0670043	0.173235
GO:1902882	regulation of response to oxidative stress	1	0	1	3	0.333	0.391	0.0670043	0.173235
GO:1903170	negative regulation of calcium ion transmembrane transport	0	1	1	3	0.333	0.391	0.0670043	0.173235
GO:1904063	negative regulation of cation transmembrane transport	0	1	1	3	0.333	0.391	0.0670043	0.173235
GO:1904668	positive regulation of ubiquitin protein ligase activity	0	1	1	3	0.333	0.391	0.0670043	0.173235
GO:2000116	regulation of cysteine-type endopeptidase activity	1	0	1	3	0.333	0.391	0.0670043	0.173235
GO:2001021	negative regulation of response to DNA damage stimulus	0	1	1	3	0.333	0.391	0.0670043	0.173235
GO:2001258	negative regulation of cation channel activity	0	1	1	3	0.333	0.391	0.0670043	0.173235
GO:0032446	protein modification by small protein conjugation	1	4	5	96	0.052	1.953	0.0687302	0.176432
GO:0007098	centrosome cycle	0	2	2	19	0.105	0.781	0.0689267	0.176432
GO:0031023	microtubule organizing center organization	0	2	2	19	0.105	0.781	0.0689267	0.176432
GO:0051297	centrosome organization	0	2	2	19	0.105	0.781	0.0689267	0.176432
GO:0019887	protein kinase regulator activity	2	1	3	42	0.071	1.141	0.0492875	0.177338
GO:0051129	negative regulation of cellular component organization	0	3	3	42	0.071	1.172	0.0705601	0.180165
GO:0007275	multicellular organism development	7	5	12	326	0.037	4.688	0.0710104	0.180865
GO:0016779	nucleotidyltransferase activity	1	3	4	73	0.055	1.521	0.055611	0.181625
GO:0003909	DNA ligase activity	0	1	1	3	0.333	0.38	0.0578892	0.181625
GO:0003910	DNA ligase (ATP) activity	0	1	1	3	0.333	0.38	0.0578892	0.181625
GO:0004517	nitric-oxide synthase activity	0	1	1	3	0.333	0.38	0.0578892	0.181625
GO:0004529	exodeoxyribonuclease activity	0	1	1	3	0.333	0.38	0.0578892	0.181625
GO:0005547	phosphatidylinositol-3,4,5-trisphosphate binding	1	0	1	3	0.333	0.38	0.0578892	0.181625
GO:0010997	anaphase-promoting complex binding	0	1	1	3	0.333	0.38	0.0578892	0.181625
GO:0015440	peptide-transporting ATPase activity	1	0	1	3	0.333	0.38	0.0578892	0.181625
GO:0016504	peptidase activator activity	0	1	1	3	0.333	0.38	0.0578892	0.181625
GO:0016895	exodeoxyribonuclease activity, producing 5'-phosphomonoesters	0	1	1	3	0.333	0.38	0.0578892	0.181625
GO:0055103	ligase regulator activity	0	1	1	3	0.333	0.38	0.0578892	0.181625
GO:0055106	ubiquitin-protein transferase regulator activity	0	1	1	3	0.333	0.38	0.0578892	0.181625
GO:0070840	dynein complex binding	0	1	1	3	0.333	0.38	0.0578892	0.181625
GO:0097027	ubiquitin-protein transferase activator activity	0	1	1	3	0.333	0.38	0.0578892	0.181625
GO:0016538	cyclin-dependent protein serine/threonine kinase regulator activity	1	1	2	20	0.1	0.76	0.0580929	0.181625
GO:0019207	kinase regulator activity	2	1	3	45	0.067	1.141	0.058397	0.181625
GO:0005667	transcription factor complex	0	3	3	55	0.055	2.4	0.0700468	0.182122
GO:0015630	microtubule cytoskeleton	0	5	5	128	0.039	4	0.0717131	0.182401
GO:0003714	transcription corepressor activity	2	0	2	21	0.095	0.76	0.0633964	0.191011
GO:0016790	thiolester hydrolase activity	2	0	2	21	0.095	0.76	0.0633964	0.191011
GO:0004175	endopeptidase activity	6	6	12	371	0.032	4.563	0.0634637	0.191011
GO:0046983	protein dimerization activity	3	7	10	292	0.034	3.802	0.0634967	0.191011
GO:0010562	positive regulation of phosphorus metabolic process	0	2	2	20	0.1	0.781	0.0754649	0.191264
GO:0045937	positive regulation of phosphate metabolic process	0	2	2	20	0.1	0.781	0.0754649	0.191264
GO:0000777	condensed chromosome kinetochore	0	1	1	5	0.2	0.8	0.0839559	0.192605
GO:0000779	condensed chromosome, centromeric region	0	1	1	5	0.2	0.8	0.0839559	0.192605
GO:0005814	centriole	0	1	1	5	0.2	0.8	0.0839559	0.192605
GO:0030915	Smc5-Smc6 complex	1	0	1	5	0.2	0.8	0.0839559	0.192605
GO:0042575	DNA polymerase complex	0	1	1	5	0.2	0.8	0.0839559	0.192605
GO:0098797	plasma membrane protein complex	1	5	6	180	0.033	4.8	0.0930121	0.203833
GO:0032991	macromolecular complex	3	28	31	1417	0.022	24.8	0.0938232	0.203833
GO:0044446	intracellular organelle part	2	24	26	1155	0.023	20.8	0.0940766	0.203833
GO:0016791	phosphatase activity	3	4	7	184	0.038	2.662	0.0716692	0.206259
GO:0004190	aspartic-type endopeptidase activity	2	0	2	23	0.087	0.76	0.074464	0.206259
GO:0004536	deoxyribonuclease activity	0	2	2	23	0.087	0.76	0.074464	0.206259
GO:0070001	aspartic-type peptidase activity	2	0	2	23	0.087	0.76	0.074464	0.206259
GO:1901981	phosphatidylinositol phosphate binding	2	0	2	23	0.087	0.76	0.074464	0.206259
GO:0008083	growth factor activity	2	2	4	81	0.049	1.521	0.075484	0.206259
GO:0004712	protein serine/threonine/tyrosine kinase activity	0	1	1	4	0.25	0.38	0.0764339	0.206259
GO:0004957	prostaglandin E receptor activity	0	1	1	4	0.25	0.38	0.0764339	0.206259
GO:0008157	protein phosphatase 1 binding	0	1	1	4	0.25	0.38	0.0764339	0.206259
GO:0016886	ligase activity, forming phosphoric ester bonds	0	1	1	4	0.25	0.38	0.0764339	0.206259
GO:0017022	myosin binding	0	1	1	4	0.25	0.38	0.0764339	0.206259
GO:0042287	MHC protein binding	1	0	1	4	0.25	0.38	0.0764339	0.206259
GO:0090482	vitamin transmembrane transporter activity	1	0	1	4	0.25	0.38	0.0764339	0.206259
GO:1990817	RNA adenylyltransferase activity	0	1	1	4	0.25	0.38	0.0764339	0.206259
GO:0000959	mitochondrial RNA metabolic process	0	1	1	4	0.25	0.391	0.0883299	0.210397
GO:0002474	antigen processing and presentation of peptide antigen via MHC class I	1	0	1	4	0.25	0.391	0.0883299	0.210397
GO:0006390	transcription from mitochondrial promoter	0	1	1	4	0.25	0.391	0.0883299	0.210397
GO:0006638	neutral lipid metabolic process	1	0	1	4	0.25	0.391	0.0883299	0.210397
GO:0006639	acylglycerol metabolic process	1	0	1	4	0.25	0.391	0.0883299	0.210397
GO:0006641	triglyceride metabolic process	1	0	1	4	0.25	0.391	0.0883299	0.210397
GO:0006805	xenobiotic metabolic process	1	0	1	4	0.25	0.391	0.0883299	0.210397
GO:0007215	glutamate receptor signaling pathway	0	1	1	4	0.25	0.391	0.0883299	0.210397
GO:0009410	response to xenobiotic stimulus	1	0	1	4	0.25	0.391	0.0883299	0.210397
GO:0010212	response to ionizing radiation	0	1	1	4	0.25	0.391	0.0883299	0.210397
GO:0010389	regulation of G2/M transition of mitotic cell cycle	0	1	1	4	0.25	0.391	0.0883299	0.210397
GO:0019673	GDP-mannose metabolic process	1	0	1	4	0.25	0.391	0.0883299	0.210397
GO:0030510	regulation of BMP signaling pathway	0	1	1	4	0.25	0.391	0.0883299	0.210397
GO:0042632	cholesterol homeostasis	1	0	1	4	0.25	0.391	0.0883299	0.210397
GO:0043486	histone exchange	0	1	1	4	0.25	0.391	0.0883299	0.210397
GO:0045005	DNA-dependent DNA replication maintenance of fidelity	0	1	1	4	0.25	0.391	0.0883299	0.210397
GO:0045444	fat cell differentiation	0	1	1	4	0.25	0.391	0.0883299	0.210397
GO:0046185	aldehyde catabolic process	1	0	1	4	0.25	0.391	0.0883299	0.210397
GO:0048002	antigen processing and presentation of peptide antigen	1	0	1	4	0.25	0.391	0.0883299	0.210397
GO:0051053	negative regulation of DNA metabolic process	0	1	1	4	0.25	0.391	0.0883299	0.210397
GO:0055092	sterol homeostasis	1	0	1	4	0.25	0.391	0.0883299	0.210397
GO:0071466	cellular response to xenobiotic stimulus	1	0	1	4	0.25	0.391	0.0883299	0.210397
GO:0097193	intrinsic apoptotic signaling pathway	1	0	1	4	0.25	0.391	0.0883299	0.210397
GO:1902850	microtubule cytoskeleton organization involved in mitosis	0	1	1	4	0.25	0.391	0.0883299	0.210397
GO:1903322	positive regulation of protein modification by small protein conjugation or removal	0	1	1	4	0.25	0.391	0.0883299	0.210397
GO:2001257	regulation of cation channel activity	0	1	1	4	0.25	0.391	0.0883299	0.210397
GO:0007219	Notch signaling pathway	2	0	2	22	0.091	0.781	0.0890927	0.211236
GO:0008285	negative regulation of cell proliferation	2	0	2	22	0.091	0.781	0.0890927	0.211236
GO:0004114	3',5'-cyclic-nucleotide phosphodiesterase activity	1	1	2	24	0.083	0.76	0.080212	0.213318
GO:0070566	adenylyltransferase activity	1	1	2	24	0.083	0.76	0.080212	0.213318
GO:0006793	phosphorus metabolic process	9	21	30	1024	0.029	11.719	0.0934833	0.221136
GO:0008076	voltage-gated potassium channel complex	1	1	2	32	0.062	1.6	0.106102	0.221678
GO:0034705	potassium channel complex	1	1	2	32	0.062	1.6	0.106102	0.221678
GO:0044422	organelle part	2	24	26	1173	0.022	20.8	0.10812	0.22193
GO:0004112	cyclic-nucleotide phosphodiesterase activity	1	1	2	25	0.08	0.76	0.0860927	0.226997
GO:0005096	GTPase activator activity	1	3	4	85	0.047	1.521	0.0865929	0.226997
GO:0046658	anchored component of plasma membrane	0	1	1	7	0.143	0.8	0.115546	0.233083
GO:0009893	positive regulation of metabolic process	2	4	6	139	0.043	2.344	0.0990548	0.233778
GO:0005887	integral component of plasma membrane	2	5	7	237	0.03	5.6	0.118111	0.234221
GO:0004861	cyclin-dependent protein serine/threonine kinase inhibitor activity	1	0	1	5	0.2	0.38	0.0946148	0.236215
GO:0005031	tumor necrosis factor-activated receptor activity	1	0	1	5	0.2	0.38	0.0946148	0.236215
GO:0005035	death receptor activity	1	0	1	5	0.2	0.38	0.0946148	0.236215
GO:0008409	5'-3' exonuclease activity	0	1	1	5	0.2	0.38	0.0946148	0.236215
GO:0015197	peptide transporter activity	1	0	1	5	0.2	0.38	0.0946148	0.236215
GO:0030151	molybdenum ion binding	1	0	1	5	0.2	0.38	0.0946148	0.236215
GO:1904680	peptide transmembrane transporter activity	1	0	1	5	0.2	0.38	0.0946148	0.236215
GO:0004518	nuclease activity	0	4	4	88	0.045	1.521	0.0954155	0.236605
GO:0008047	enzyme activator activity	1	4	5	124	0.04	1.901	0.0980404	0.241482
GO:0006956	complement activation	0	2	2	24	0.083	0.781	0.103378	0.243151
GO:0048513	animal organ development	1	4	5	110	0.045	1.953	0.107321	0.243151
GO:0006692	prostanoid metabolic process	1	0	1	5	0.2	0.391	0.10917	0.243151
GO:0006693	prostaglandin metabolic process	1	0	1	5	0.2	0.391	0.10917	0.243151
GO:0006809	nitric oxide biosynthetic process	0	1	1	5	0.2	0.391	0.10917	0.243151
GO:0009226	nucleotide-sugar biosynthetic process	1	0	1	5	0.2	0.391	0.10917	0.243151
GO:0009263	deoxyribonucleotide biosynthetic process	0	1	1	5	0.2	0.391	0.10917	0.243151
GO:0014706	striated muscle tissue development	0	1	1	5	0.2	0.391	0.10917	0.243151
GO:0030865	cortical cytoskeleton organization	0	1	1	5	0.2	0.391	0.10917	0.243151
GO:0030866	cortical actin cytoskeleton organization	0	1	1	5	0.2	0.391	0.10917	0.243151
GO:0031638	zymogen activation	1	0	1	5	0.2	0.391	0.10917	0.243151
GO:0032944	regulation of mononuclear cell proliferation	1	0	1	5	0.2	0.391	0.10917	0.243151
GO:0038007	netrin-activated signaling pathway	1	0	1	5	0.2	0.391	0.10917	0.243151
GO:0042129	regulation of T cell proliferation	1	0	1	5	0.2	0.391	0.10917	0.243151
GO:0042168	heme metabolic process	1	0	1	5	0.2	0.391	0.10917	0.243151
GO:0045862	positive regulation of proteolysis	1	0	1	5	0.2	0.391	0.10917	0.243151
GO:0046209	nitric oxide metabolic process	0	1	1	5	0.2	0.391	0.10917	0.243151
GO:0050670	regulation of lymphocyte proliferation	1	0	1	5	0.2	0.391	0.10917	0.243151
GO:0060537	muscle tissue development	0	1	1	5	0.2	0.391	0.10917	0.243151
GO:0061588	calcium activated phospholipid scrambling	1	0	1	5	0.2	0.391	0.10917	0.243151
GO:0070663	regulation of leukocyte proliferation	1	0	1	5	0.2	0.391	0.10917	0.243151
GO:1901019	regulation of calcium ion transmembrane transporter activity	0	1	1	5	0.2	0.391	0.10917	0.243151
GO:1903035	negative regulation of response to wounding	0	1	1	5	0.2	0.391	0.10917	0.243151
GO:1903169	regulation of calcium ion transmembrane transport	0	1	1	5	0.2	0.391	0.10917	0.243151
GO:1904062	regulation of cation transmembrane transport	0	1	1	5	0.2	0.391	0.10917	0.243151
GO:2001057	reactive nitrogen species metabolic process	0	1	1	5	0.2	0.391	0.10917	0.243151
GO:0051493	regulation of cytoskeleton organization	0	4	4	80	0.05	1.562	0.110329	0.245202
GO:0006979	response to oxidative stress	2	0	2	25	0.08	0.781	0.110741	0.245587
GO:0044710	single-organism metabolic process	21	24	45	1649	0.027	17.578	0.113404	0.250952
GO:0044815	DNA packaging complex	0	4	4	112	0.036	3.2	0.130259	0.251133
GO:1990391	DNA repair complex	0	1	1	8	0.125	0.8	0.130933	0.251133
GO:0005516	calmodulin binding	0	2	2	28	0.071	0.76	0.104457	0.253879
GO:0005539	glycosaminoglycan binding	1	1	2	28	0.071	0.76	0.104457	0.253879
GO:0032269	negative regulation of cellular protein metabolic process	0	3	3	52	0.058	1.172	0.115516	0.254208
GO:0051248	negative regulation of protein metabolic process	0	3	3	52	0.058	1.172	0.115516	0.254208
GO:0006796	phosphate-containing compound metabolic process	8	21	29	1008	0.029	11.328	0.115616	0.254208
GO:0051186	cofactor metabolic process	5	0	5	113	0.044	1.953	0.116735	0.25612
GO:0009628	response to abiotic stimulus	0	2	2	26	0.077	0.781	0.118236	0.258311
GO:0072376	protein activation cascade	0	2	2	26	0.077	0.781	0.118236	0.258311
GO:0016310	phosphorylation	4	15	19	621	0.031	7.422	0.119244	0.259962
GO:0005267	potassium channel activity	2	2	4	92	0.043	1.521	0.107808	0.260027
GO:0004721	phosphoprotein phosphatase activity	1	4	5	128	0.039	1.901	0.108404	0.260027
GO:0006914	autophagy	3	0	3	53	0.057	1.172	0.120493	0.261577
GO:2000026	regulation of multicellular organismal development	1	2	3	53	0.057	1.172	0.120493	0.261577
GO:0003906	DNA-(apurinic or apyrimidinic site) lyase activity	0	1	1	6	0.167	0.38	0.112439	0.262836
GO:0004955	prostaglandin receptor activity	0	1	1	6	0.167	0.38	0.112439	0.262836
GO:0005042	netrin receptor activity	1	0	1	6	0.167	0.38	0.112439	0.262836
GO:0017128	phospholipid scramblase activity	0	1	1	6	0.167	0.38	0.112439	0.262836
GO:0048731	system development	4	5	9	251	0.036	3.516	0.121804	0.263866
GO:0032879	regulation of localization	0	4	4	84	0.048	1.562	0.125752	0.270926
GO:0080134	regulation of response to stress	2	2	4	84	0.048	1.562	0.125752	0.270926
GO:0007126	meiotic nuclear division	0	2	2	27	0.074	0.781	0.125853	0.270926
GO:0006470	protein dephosphorylation	1	4	5	116	0.043	1.953	0.126528	0.27147
GO:0006098	pentose-phosphate shunt	1	0	1	6	0.167	0.391	0.129535	0.27147
GO:0006144	purine nucleobase metabolic process	1	0	1	6	0.167	0.391	0.129535	0.27147
GO:0010720	positive regulation of cell development	1	0	1	6	0.167	0.391	0.129535	0.27147
GO:0010959	regulation of metal ion transport	0	1	1	6	0.167	0.391	0.129535	0.27147
GO:0019682	glyceraldehyde-3-phosphate metabolic process	1	0	1	6	0.167	0.391	0.129535	0.27147
GO:0045666	positive regulation of neuron differentiation	1	0	1	6	0.167	0.391	0.129535	0.27147
GO:0050769	positive regulation of neurogenesis	1	0	1	6	0.167	0.391	0.129535	0.27147
GO:0051156	glucose 6-phosphate metabolic process	1	0	1	6	0.167	0.391	0.129535	0.27147
GO:0051924	regulation of calcium ion transport	0	1	1	6	0.167	0.391	0.129535	0.27147
GO:0051962	positive regulation of nervous system development	1	0	1	6	0.167	0.391	0.129535	0.27147
GO:0052548	regulation of endopeptidase activity	1	0	1	6	0.167	0.391	0.129535	0.27147
GO:2000779	regulation of double-strand break repair	0	1	1	6	0.167	0.391	0.129535	0.27147
GO:0031225	anchored component of membrane	0	1	1	9	0.111	0.8	0.146054	0.275619
GO:0006959	humoral immune response	0	2	2	28	0.071	0.781	0.133584	0.278819
GO:0019221	cytokine-mediated signaling pathway	2	0	2	28	0.071	0.781	0.133584	0.278819
GO:1901565	organonitrogen compound catabolic process	3	0	3	56	0.054	1.172	0.135883	0.283044
GO:0016311	dephosphorylation	1	5	6	153	0.039	2.344	0.138189	0.287265
GO:0030695	GTPase regulator activity	1	3	4	97	0.041	1.521	0.124256	0.28862
GO:0003779	actin binding	1	5	6	174	0.034	2.281	0.129193	0.28896
GO:0004954	prostanoid receptor activity	0	1	1	7	0.143	0.38	0.129914	0.28896
GO:0005158	insulin receptor binding	0	1	1	7	0.143	0.38	0.129914	0.28896
GO:0005229	intracellular calcium activated chloride channel activity	0	1	1	7	0.143	0.38	0.129914	0.28896
GO:0016634	oxidoreductase activity, acting on the CH-CH group of donors, oxygen as acceptor	1	0	1	7	0.143	0.38	0.129914	0.28896
GO:0016742	hydroxymethyl-, formyl- and related transferase activity	1	0	1	7	0.143	0.38	0.129914	0.28896
GO:0042887	amide transmembrane transporter activity	1	0	1	7	0.143	0.38	0.129914	0.28896
GO:0003677	DNA binding	1	23	24	957	0.025	9.125	0.131193	0.290048
GO:0007009	plasma membrane organization	1	1	2	29	0.069	0.781	0.141419	0.293387
GO:0044450	microtubule organizing center part	0	1	1	10	0.1	0.8	0.160915	0.298842
GO:0009968	negative regulation of signal transduction	2	1	3	58	0.052	1.172	0.146498	0.300334
GO:0006334	nucleosome assembly	0	2	2	30	0.067	0.781	0.149349	0.300334
GO:0031497	chromatin assembly	0	2	2	30	0.067	0.781	0.149349	0.300334
GO:0043547	positive regulation of GTPase activity	1	1	2	30	0.067	0.781	0.149349	0.300334
GO:0072358	cardiovascular system development	1	1	2	30	0.067	0.781	0.149349	0.300334
GO:0072359	circulatory system development	1	1	2	30	0.067	0.781	0.149349	0.300334
GO:0014065	phosphatidylinositol 3-kinase signaling	0	1	1	7	0.143	0.391	0.149437	0.300334
GO:0030198	extracellular matrix organization	0	1	1	7	0.143	0.391	0.149437	0.300334
GO:0030500	regulation of bone mineralization	0	1	1	7	0.143	0.391	0.149437	0.300334
GO:0030509	BMP signaling pathway	0	1	1	7	0.143	0.391	0.149437	0.300334
GO:0042098	T cell proliferation	1	0	1	7	0.143	0.391	0.149437	0.300334
GO:0046653	tetrahydrofolate metabolic process	1	0	1	7	0.143	0.391	0.149437	0.300334
GO:0051051	negative regulation of transport	0	1	1	7	0.143	0.391	0.149437	0.300334
GO:0055088	lipid homeostasis	1	0	1	7	0.143	0.391	0.149437	0.300334
GO:0071772	response to BMP	0	1	1	7	0.143	0.391	0.149437	0.300334
GO:0071773	cellular response to BMP stimulus	0	1	1	7	0.143	0.391	0.149437	0.300334
GO:0016836	hydro-lyase activity	2	0	2	33	0.061	0.76	0.137071	0.301227
GO:0010648	negative regulation of cell communication	2	1	3	59	0.051	1.172	0.151905	0.303515
GO:0023057	negative regulation of signaling	2	1	3	59	0.051	1.172	0.151905	0.303515
GO:0044282	small molecule catabolic process	3	0	3	59	0.051	1.172	0.151905	0.303515
GO:0008081	phosphoric diester hydrolase activity	1	2	3	66	0.045	1.141	0.140592	0.307126
GO:0004896	cytokine receptor activity	2	1	3	67	0.045	1.141	0.145174	0.313668
GO:0015079	potassium ion transmembrane transporter activity	2	2	4	103	0.039	1.521	0.145296	0.313668
GO:0004017	adenylate kinase activity	1	0	1	8	0.125	0.38	0.147046	0.313755
GO:0019903	protein phosphatase binding	0	1	1	8	0.125	0.38	0.147046	0.313755
GO:0060341	regulation of cellular localization	0	2	2	31	0.065	0.781	0.157366	0.313817
GO:0009987	cellular process	71	138	209	8842	0.024	81.641	0.158553	0.315572
GO:0010604	positive regulation of macromolecule metabolic process	1	3	4	93	0.043	1.562	0.163464	0.318284
GO:0034728	nucleosome organization	0	2	2	32	0.062	0.781	0.165462	0.318284
GO:0051240	positive regulation of multicellular organismal process	1	1	2	32	0.062	0.781	0.165462	0.318284
GO:0050793	regulation of developmental process	2	4	6	162	0.037	2.344	0.166632	0.318284
GO:0006282	regulation of DNA repair	0	1	1	8	0.125	0.391	0.168885	0.318284
GO:0006690	icosanoid metabolic process	1	0	1	8	0.125	0.391	0.168885	0.318284
GO:0006739	NADP metabolic process	1	0	1	8	0.125	0.391	0.168885	0.318284
GO:0006760	folic acid-containing compound metabolic process	1	0	1	8	0.125	0.391	0.168885	0.318284
GO:0006779	porphyrin-containing compound biosynthetic process	1	0	1	8	0.125	0.391	0.168885	0.318284
GO:0007507	heart development	0	1	1	8	0.125	0.391	0.168885	0.318284
GO:0009262	deoxyribonucleotide metabolic process	0	1	1	8	0.125	0.391	0.168885	0.318284
GO:0030212	hyaluronan metabolic process	0	1	1	8	0.125	0.391	0.168885	0.318284
GO:0030278	regulation of ossification	0	1	1	8	0.125	0.391	0.168885	0.318284
GO:0030282	bone mineralization	0	1	1	8	0.125	0.391	0.168885	0.318284
GO:0032102	negative regulation of response to external stimulus	0	1	1	8	0.125	0.391	0.168885	0.318284
GO:0032147	activation of protein kinase activity	0	1	1	8	0.125	0.391	0.168885	0.318284
GO:0032943	mononuclear cell proliferation	1	0	1	8	0.125	0.391	0.168885	0.318284
GO:0033209	tumor necrosis factor-mediated signaling pathway	1	0	1	8	0.125	0.391	0.168885	0.318284
GO:0033559	unsaturated fatty acid metabolic process	1	0	1	8	0.125	0.391	0.168885	0.318284
GO:0042440	pigment metabolic process	1	0	1	8	0.125	0.391	0.168885	0.318284
GO:0046651	lymphocyte proliferation	1	0	1	8	0.125	0.391	0.168885	0.318284
GO:0052547	regulation of peptidase activity	1	0	1	8	0.125	0.391	0.168885	0.318284
GO:0070167	regulation of biomineral tissue development	0	1	1	8	0.125	0.391	0.168885	0.318284
GO:0070661	leukocyte proliferation	1	0	1	8	0.125	0.391	0.168885	0.318284
GO:0071356	cellular response to tumor necrosis factor	1	0	1	8	0.125	0.391	0.168885	0.318284
GO:0090101	negative regulation of transmembrane receptor protein serine/threonine kinase signaling pathway	0	1	1	8	0.125	0.391	0.168885	0.318284
GO:1901568	fatty acid derivative metabolic process	1	0	1	8	0.125	0.391	0.168885	0.318284
GO:1903409	reactive oxygen species biosynthetic process	0	1	1	8	0.125	0.391	0.168885	0.318284
GO:1903510	mucopolysaccharide metabolic process	0	1	1	8	0.125	0.391	0.168885	0.318284
GO:0042623	ATPase activity, coupled	2	2	4	105	0.038	1.521	0.152601	0.323726
GO:0006325	chromatin organization	0	5	5	129	0.039	1.953	0.17298	0.325404
GO:0003013	circulatory system process	2	0	2	33	0.061	0.781	0.173629	0.325436
GO:0008015	blood circulation	2	0	2	33	0.061	0.781	0.173629	0.325436
GO:0002252	immune effector process	1	2	3	63	0.048	1.172	0.174133	0.325788
GO:0004197	cysteine-type endopeptidase activity	0	2	2	36	0.056	0.76	0.157575	0.332357
GO:0005249	voltage-gated potassium channel activity	2	1	3	70	0.043	1.141	0.159207	0.333726
GO:0060589	nucleoside-triphosphatase regulator activity	1	3	4	107	0.037	1.521	0.160043	0.333726
GO:0004652	polynucleotide adenylyltransferase activity	0	1	1	9	0.111	0.38	0.163842	0.339718
GO:0006284	base-excision repair	0	1	1	9	0.111	0.391	0.187891	0.344634
GO:0007099	centriole replication	0	1	1	9	0.111	0.391	0.187891	0.344634
GO:0009225	nucleotide-sugar metabolic process	1	0	1	9	0.111	0.391	0.187891	0.344634
GO:0015749	monosaccharide transport	1	0	1	9	0.111	0.391	0.187891	0.344634
GO:0042219	cellular modified amino acid catabolic process	1	0	1	9	0.111	0.391	0.187891	0.344634
GO:0043062	extracellular structure organization	0	1	1	9	0.111	0.391	0.187891	0.344634
GO:0043588	skin development	1	0	1	9	0.111	0.391	0.187891	0.344634
GO:0043648	dicarboxylic acid metabolic process	1	0	1	9	0.111	0.391	0.187891	0.344634
GO:0051146	striated muscle cell differentiation	0	1	1	9	0.111	0.391	0.187891	0.344634
GO:0071897	DNA biosynthetic process	0	1	1	9	0.111	0.391	0.187891	0.344634
GO:0090288	negative regulation of cellular response to growth factor stimulus	0	1	1	9	0.111	0.391	0.187891	0.344634
GO:0004222	metalloendopeptidase activity	2	2	4	109	0.037	1.521	0.167616	0.345589
GO:0008202	steroid metabolic process	1	1	2	35	0.057	0.781	0.190147	0.348152
GO:0007005	mitochondrion organization	2	1	3	66	0.045	1.172	0.191366	0.349762
GO:0009966	regulation of signal transduction	3	4	7	206	0.034	2.734	0.192654	0.35149
GO:0005085	guanyl-nucleotide exchange factor activity	0	4	4	110	0.036	1.521	0.171449	0.351518
GO:0005125	cytokine activity	2	1	3	73	0.041	1.141	0.173635	0.354021
GO:0008009	chemokine activity	1	1	2	39	0.051	0.76	0.178604	0.35577
GO:0042379	chemokine receptor binding	1	1	2	39	0.051	0.76	0.178604	0.35577
GO:0004143	diacylglycerol kinase activity	0	1	1	10	0.1	0.38	0.180309	0.35577
GO:0004550	nucleoside diphosphate kinase activity	1	0	1	10	0.1	0.38	0.180309	0.35577
GO:0016868	intramolecular transferase activity, phosphotransferases	1	0	1	10	0.1	0.38	0.180309	0.35577
GO:0019104	DNA N-glycosylase activity	0	1	1	10	0.1	0.38	0.180309	0.35577
GO:0031325	positive regulation of cellular metabolic process	1	3	4	101	0.04	1.562	0.199955	0.364166
GO:0007205	protein kinase C-activating G-protein coupled receptor signaling pathway	0	1	1	10	0.1	0.391	0.206463	0.370123
GO:0009062	fatty acid catabolic process	1	0	1	10	0.1	0.391	0.206463	0.370123
GO:0031214	biomineral tissue development	0	1	1	10	0.1	0.391	0.206463	0.370123
GO:0034612	response to tumor necrosis factor	1	0	1	10	0.1	0.391	0.206463	0.370123
GO:0045860	positive regulation of protein kinase activity	0	1	1	10	0.1	0.391	0.206463	0.370123
GO:0071526	semaphorin-plexin signaling pathway	0	1	1	10	0.1	0.391	0.206463	0.370123
GO:0090092	regulation of transmembrane receptor protein serine/threonine kinase signaling pathway	0	1	1	10	0.1	0.391	0.206463	0.370123
GO:0098534	centriole assembly	0	1	1	10	0.1	0.391	0.206463	0.370123
GO:2001020	regulation of response to DNA damage stimulus	0	1	1	10	0.1	0.391	0.206463	0.370123
GO:0002253	activation of immune response	1	2	3	69	0.043	1.172	0.209007	0.374032
GO:1990837	sequence-specific double-stranded DNA binding	0	2	2	41	0.049	0.76	0.192851	0.37551
GO:0004953	icosanoid receptor activity	0	1	1	11	0.091	0.38	0.196452	0.37551
GO:0008195	phosphatidate phosphatase activity	1	0	1	11	0.091	0.38	0.196452	0.37551
GO:0008201	heparin binding	1	0	1	11	0.091	0.38	0.196452	0.37551
GO:0017154	semaphorin receptor activity	0	1	1	11	0.091	0.38	0.196452	0.37551
GO:0019201	nucleotide kinase activity	1	0	1	11	0.091	0.38	0.196452	0.37551
GO:0007166	cell surface receptor signaling pathway	7	4	11	364	0.03	4.297	0.211722	0.378232
GO:0006813	potassium ion transport	2	2	4	104	0.038	1.562	0.214231	0.381939
GO:0019439	aromatic compound catabolic process	3	0	3	70	0.043	1.172	0.214967	0.381939
GO:0016054	organic acid catabolic process	2	0	2	38	0.053	0.781	0.215282	0.381939
GO:0046395	carboxylic acid catabolic process	2	0	2	38	0.053	0.781	0.215282	0.381939
GO:0015267	channel activity	4	4	8	286	0.028	3.042	0.202944	0.383775
GO:0022803	passive transmembrane transporter activity	4	4	8	286	0.028	3.042	0.202944	0.383775
GO:0005102	receptor binding	8	4	12	464	0.026	4.563	0.204686	0.383775
GO:0004519	endonuclease activity	0	2	2	43	0.047	0.76	0.207238	0.383775
GO:0001730	2'-5'-oligoadenylate synthetase activity	1	0	1	12	0.083	0.38	0.212279	0.383775
GO:0003854	3-beta-hydroxy-delta5-steroid dehydrogenase activity	0	1	1	12	0.083	0.38	0.212279	0.383775
GO:0005548	phospholipid transporter activity	0	1	1	12	0.083	0.38	0.212279	0.383775
GO:0008374	O-acyltransferase activity	1	0	1	12	0.083	0.38	0.212279	0.383775
GO:0010181	FMN binding	0	1	1	12	0.083	0.38	0.212279	0.383775
GO:0016646	oxidoreductase activity, acting on the CH-NH group of donors, NAD or NADP as acceptor	1	0	1	12	0.083	0.38	0.212279	0.383775
GO:0019902	phosphatase binding	0	1	1	12	0.083	0.38	0.212279	0.383775
GO:0007155	cell adhesion	4	5	9	290	0.031	3.516	0.219484	0.388057
GO:0022610	biological adhesion	4	5	9	290	0.031	3.516	0.219484	0.388057
GO:0044270	cellular nitrogen compound catabolic process	3	0	3	71	0.042	1.172	0.220962	0.390001
GO:0006631	fatty acid metabolic process	2	0	2	39	0.051	0.781	0.22373	0.390416
GO:1901700	response to oxygen-containing compound	1	1	2	39	0.051	0.781	0.22373	0.390416
GO:0008286	insulin receptor signaling pathway	0	1	1	11	0.091	0.391	0.224613	0.390416
GO:0009266	response to temperature stimulus	0	1	1	11	0.091	0.391	0.224613	0.390416
GO:0009314	response to radiation	0	1	1	11	0.091	0.391	0.224613	0.390416
GO:0009887	organ morphogenesis	1	0	1	11	0.091	0.391	0.224613	0.390416
GO:0033674	positive regulation of kinase activity	0	1	1	11	0.091	0.391	0.224613	0.390416
GO:0042692	muscle cell differentiation	0	1	1	11	0.091	0.391	0.224613	0.390416
GO:0090287	regulation of cellular response to growth factor stimulus	0	1	1	11	0.091	0.391	0.224613	0.390416
GO:0000988	transcription factor activity, protein binding	2	1	3	83	0.036	1.141	0.224031	0.399124
GO:0000989	transcription factor activity, transcription factor binding	2	1	3	83	0.036	1.141	0.224031	0.399124
GO:0003712	transcription cofactor activity	2	1	3	83	0.036	1.141	0.224031	0.399124
GO:0010256	endomembrane system organization	1	1	2	40	0.05	0.781	0.232203	0.402928
GO:0048878	chemical homeostasis	3	0	3	73	0.041	1.172	0.233052	0.403722
GO:0042592	homeostatic process	3	1	4	108	0.037	1.562	0.233684	0.404135
GO:0046700	heterocycle catabolic process	3	0	3	74	0.041	1.172	0.239142	0.412189
GO:0050778	positive regulation of immune response	1	2	3	74	0.041	1.172	0.239142	0.412189
GO:0009112	nucleobase metabolic process	1	0	1	12	0.083	0.391	0.242348	0.412193
GO:0010506	regulation of autophagy	1	0	1	12	0.083	0.391	0.242348	0.412193
GO:0033014	tetrapyrrole biosynthetic process	1	0	1	12	0.083	0.391	0.242348	0.412193
GO:0043044	ATP-dependent chromatin remodeling	0	1	1	12	0.083	0.391	0.242348	0.412193
GO:0051262	protein tetramerization	0	1	1	12	0.083	0.391	0.242348	0.412193
GO:0051298	centrosome duplication	0	1	1	12	0.083	0.391	0.242348	0.412193
GO:0070192	chromosome organization involved in meiotic cell cycle	0	1	1	12	0.083	0.391	0.242348	0.412193
GO:0072329	monocarboxylic acid catabolic process	1	0	1	12	0.083	0.391	0.242348	0.412193
GO:0002376	immune system process	6	4	10	338	0.03	3.906	0.245545	0.415595
GO:0006464	cellular protein modification process	8	21	29	1108	0.026	11.328	0.24556	0.415595
GO:0036211	protein modification process	8	21	29	1108	0.026	11.328	0.24556	0.415595
GO:0044248	cellular catabolic process	6	3	9	300	0.03	3.516	0.248491	0.419687
GO:0015849	organic acid transport	2	0	2	42	0.048	0.781	0.249202	0.419687
GO:0046942	carboxylic acid transport	2	0	2	42	0.048	0.781	0.249202	0.419687
GO:0005126	cytokine receptor binding	3	1	4	127	0.031	1.521	0.240665	0.424682
GO:0004198	calcium-dependent cysteine-type endopeptidase activity	0	1	1	14	0.071	0.38	0.243006	0.424682
GO:0008199	ferric iron binding	1	0	1	14	0.071	0.38	0.243006	0.424682
GO:0016799	hydrolase activity, hydrolyzing N-glycosyl compounds	0	1	1	14	0.071	0.38	0.243006	0.424682
GO:0046982	protein heterodimerization activity	1	3	4	128	0.031	1.521	0.244932	0.426018
GO:0044707	single-multicellular organism process	7	5	12	421	0.029	4.688	0.256235	0.430826
GO:0000077	DNA damage checkpoint	0	1	1	13	0.077	0.391	0.25968	0.430985
GO:0006865	amino acid transport	1	0	1	13	0.077	0.391	0.25968	0.430985
GO:0008643	carbohydrate transport	1	0	1	13	0.077	0.391	0.25968	0.430985
GO:0034110	regulation of homotypic cell-cell adhesion	1	0	1	13	0.077	0.391	0.25968	0.430985
GO:0042558	pteridine-containing compound metabolic process	1	0	1	13	0.077	0.391	0.25968	0.430985
GO:0050727	regulation of inflammatory response	0	1	1	13	0.077	0.391	0.25968	0.430985
GO:0050863	regulation of T cell activation	1	0	1	13	0.077	0.391	0.25968	0.430985
GO:1903037	regulation of leukocyte cell-cell adhesion	1	0	1	13	0.077	0.391	0.25968	0.430985
GO:0004435	phosphatidylinositol phospholipase C activity	0	1	1	15	0.067	0.38	0.257919	0.432782
GO:0004520	endodeoxyribonuclease activity	0	1	1	15	0.067	0.38	0.257919	0.432782
GO:0004629	phospholipase C activity	0	1	1	15	0.067	0.38	0.257919	0.432782
GO:0005242	inward rectifier potassium channel activity	1	0	1	15	0.067	0.38	0.257919	0.432782
GO:0016796	exonuclease activity, active with either ribo- or deoxyribonucleic acids and producing 5'-phosphomonoesters	0	1	1	15	0.067	0.38	0.257919	0.432782
GO:0033764	steroid dehydrogenase activity, acting on the CH-OH group of donors, NAD or NADP as acceptor	0	1	1	15	0.067	0.38	0.257919	0.432782
GO:0051537	2 iron, 2 sulfur cluster binding	1	0	1	15	0.067	0.38	0.257919	0.432782
GO:0004620	phospholipase activity	0	2	2	50	0.04	0.76	0.258254	0.432782
GO:0022836	gated channel activity	3	3	6	218	0.028	2.281	0.259514	0.432916
GO:0004386	helicase activity	0	3	3	90	0.033	1.141	0.260826	0.433137
GO:0005215	transporter activity	12	6	18	773	0.023	6.844	0.263032	0.434832
GO:0008237	metallopeptidase activity	3	2	5	176	0.028	1.901	0.265991	0.437034
GO:0008270	zinc ion binding	7	6	13	540	0.024	4.943	0.266745	0.437034
GO:0005540	hyaluronic acid binding	0	1	1	16	0.062	0.38	0.27254	0.438693
GO:0016645	oxidoreductase activity, acting on the CH-NH group of donors	1	0	1	16	0.062	0.38	0.27254	0.438693
GO:0016814	hydrolase activity, acting on carbon-nitrogen (but not peptide) bonds, in cyclic amidines	1	0	1	16	0.062	0.38	0.27254	0.438693
GO:0042803	protein homodimerization activity	0	1	1	16	0.062	0.38	0.27254	0.438693
GO:0010646	regulation of cell communication	3	4	7	228	0.031	2.734	0.266437	0.441487
GO:0005216	ion channel activity	3	4	7	269	0.026	2.662	0.27968	0.446272
GO:0022838	substrate-specific channel activity	3	4	7	269	0.026	2.662	0.27968	0.446272
GO:1901361	organic cyclic compound catabolic process	3	0	3	79	0.038	1.172	0.26995	0.44659
GO:0003951	NAD+ kinase activity	0	1	1	17	0.059	0.38	0.286873	0.453803
GO:0019239	deaminase activity	1	0	1	17	0.059	0.38	0.286873	0.453803
GO:0071345	cellular response to cytokine stimulus	2	0	2	45	0.044	0.781	0.274758	0.453814
GO:0006354	DNA-templated transcription, elongation	0	1	1	14	0.071	0.391	0.276617	0.454694
GO:0022407	regulation of cell-cell adhesion	1	0	1	14	0.071	0.391	0.276617	0.454694
GO:0043647	inositol phosphate metabolic process	1	0	1	14	0.071	0.391	0.276617	0.454694
GO:0015276	ligand-gated ion channel activity	2	1	3	96	0.031	1.141	0.292942	0.459444
GO:0022834	ligand-gated channel activity	2	1	3	96	0.031	1.141	0.292942	0.459444
GO:0044712	single-organism catabolic process	5	0	5	155	0.032	1.953	0.280822	0.460871
GO:0034622	cellular macromolecular complex assembly	0	6	6	194	0.031	2.344	0.283671	0.464246
GO:0045595	regulation of cell differentiation	1	3	4	118	0.034	1.562	0.283942	0.464246
GO:0023051	regulation of signaling	3	4	7	233	0.03	2.734	0.284232	0.464246
GO:0003725	double-stranded RNA binding	1	0	1	18	0.056	0.38	0.300925	0.465989
GO:0004601	peroxidase activity	1	0	1	18	0.056	0.38	0.300925	0.465989
GO:0016229	steroid dehydrogenase activity	0	1	1	18	0.056	0.38	0.300925	0.465989
GO:0005509	calcium ion binding	5	8	13	559	0.023	4.943	0.307871	0.474743
GO:0034097	response to cytokine	2	0	2	47	0.043	0.781	0.291779	0.475818
GO:0001934	positive regulation of protein phosphorylation	0	1	1	15	0.067	0.391	0.293168	0.475819
GO:0006898	receptor-mediated endocytosis	1	0	1	15	0.067	0.391	0.293168	0.475819
GO:0035304	regulation of protein dephosphorylation	0	1	1	15	0.067	0.391	0.293168	0.475819
GO:0022843	voltage-gated cation channel activity	2	1	3	100	0.03	1.141	0.314506	0.477254
GO:0003684	damaged DNA binding	0	1	1	19	0.053	0.38	0.314701	0.477254
GO:0016709	oxidoreductase activity, acting on paired donors, with incorporation or reduction of molecular oxygen, NAD(P)H as one donor, and incorporation of one atom of oxygen	0	1	1	19	0.053	0.38	0.314701	0.477254
GO:0019904	protein domain specific binding	0	1	1	19	0.053	0.38	0.314701	0.477254
GO:0002684	positive regulation of immune system process	1	2	3	83	0.036	1.172	0.294905	0.477885
GO:0055065	metal ion homeostasis	2	0	2	48	0.042	0.781	0.300273	0.485819
GO:0004857	enzyme inhibitor activity	2	2	4	146	0.027	1.521	0.32392	0.489213
GO:0035556	intracellular signal transduction	3	9	12	439	0.027	4.688	0.303215	0.489711
GO:0002682	regulation of immune system process	2	2	4	122	0.033	1.562	0.304504	0.489711
GO:0048584	positive regulation of response to stimulus	2	2	4	122	0.033	1.562	0.304504	0.489711
GO:0006915	apoptotic process	6	1	7	239	0.029	2.734	0.305953	0.489711
GO:0000723	telomere maintenance	0	1	1	16	0.062	0.391	0.309341	0.489711
GO:0001503	ossification	0	1	1	16	0.062	0.391	0.309341	0.489711
GO:0032200	telomere organization	0	1	1	16	0.062	0.391	0.309341	0.489711
GO:0032868	response to insulin	0	1	1	16	0.062	0.391	0.309341	0.489711
GO:0032869	cellular response to insulin stimulus	0	1	1	16	0.062	0.391	0.309341	0.489711
GO:0035303	regulation of dephosphorylation	0	1	1	16	0.062	0.391	0.309341	0.489711
GO:0042327	positive regulation of phosphorylation	0	1	1	16	0.062	0.391	0.309341	0.489711
GO:0045664	regulation of neuron differentiation	1	0	1	16	0.062	0.391	0.309341	0.489711
GO:0051052	regulation of DNA metabolic process	0	1	1	16	0.062	0.391	0.309341	0.489711
GO:0051249	regulation of lymphocyte activation	1	0	1	16	0.062	0.391	0.309341	0.489711
GO:0070011	peptidase activity, acting on L-amino acid peptides	7	6	13	567	0.023	4.943	0.325693	0.489874
GO:0005520	insulin-like growth factor binding	0	1	1	20	0.05	0.38	0.328207	0.490113
GO:0046914	transition metal ion binding	11	6	17	761	0.022	6.464	0.32959	0.490113
GO:0001664	G-protein coupled receptor binding	1	1	2	60	0.033	0.76	0.331193	0.490113
GO:0050660	flavin adenine dinucleotide binding	1	1	2	60	0.033	0.76	0.331193	0.490113
GO:0008233	peptidase activity	7	6	13	571	0.023	4.943	0.334696	0.491495
GO:0016298	lipase activity	0	2	2	61	0.033	0.76	0.338405	0.491495
GO:0008134	transcription factor binding	0	1	1	21	0.048	0.38	0.341447	0.491495
GO:0016702	oxidoreductase activity, acting on single donors with incorporation of molecular oxygen, incorporation of two atoms of oxygen	1	0	1	21	0.048	0.38	0.341447	0.491495
GO:0042802	identical protein binding	0	1	1	21	0.048	0.38	0.341447	0.491495
GO:0071949	FAD binding	1	0	1	21	0.048	0.38	0.341447	0.491495
GO:0016829	lyase activity	2	1	3	105	0.029	1.141	0.341502	0.491495
GO:0012501	programmed cell death	6	1	7	241	0.029	2.734	0.313269	0.495167
GO:0070887	cellular response to chemical stimulus	3	2	5	163	0.031	1.953	0.316497	0.499502
GO:0016701	oxidoreductase activity, acting on single donors with incorporation of molecular oxygen	1	0	1	22	0.045	0.38	0.354428	0.506129
GO:0022839	ion gated channel activity	0	1	1	22	0.045	0.38	0.354428	0.506129
GO:0006022	aminoglycan metabolic process	0	1	1	17	0.059	0.391	0.325146	0.510017
GO:0019751	polyol metabolic process	1	0	1	17	0.059	0.391	0.325146	0.510017
GO:0030203	glycosaminoglycan metabolic process	0	1	1	17	0.059	0.391	0.325146	0.510017
GO:0072593	reactive oxygen species metabolic process	0	1	1	17	0.059	0.391	0.325146	0.510017
GO:0051049	regulation of transport	0	2	2	51	0.039	0.781	0.325637	0.510017
GO:0008219	cell death	6	1	7	246	0.028	2.734	0.331696	0.517929
GO:0016265	death	6	1	7	246	0.028	2.734	0.331696	0.517929
GO:0031347	regulation of defense response	1	1	2	52	0.038	0.781	0.334042	0.519211
GO:0032502	developmental process	7	8	15	577	0.026	5.859	0.340532	0.519211
GO:0002694	regulation of leukocyte activation	1	0	1	18	0.056	0.391	0.34059	0.519211
GO:0007159	leukocyte cell-cell adhesion	1	0	1	18	0.056	0.391	0.34059	0.519211
GO:0030097	hemopoiesis	0	1	1	18	0.056	0.391	0.34059	0.519211
GO:0042110	T cell activation	1	0	1	18	0.056	0.391	0.34059	0.519211
GO:0043434	response to peptide hormone	0	1	1	18	0.056	0.391	0.34059	0.519211
GO:0050767	regulation of neurogenesis	1	0	1	18	0.056	0.391	0.34059	0.519211
GO:0050865	regulation of cell activation	1	0	1	18	0.056	0.391	0.34059	0.519211
GO:0055074	calcium ion homeostasis	1	0	1	18	0.056	0.391	0.34059	0.519211
GO:0070486	leukocyte aggregation	1	0	1	18	0.056	0.391	0.34059	0.519211
GO:0070489	T cell aggregation	1	0	1	18	0.056	0.391	0.34059	0.519211
GO:0071375	cellular response to peptide hormone stimulus	0	1	1	18	0.056	0.391	0.34059	0.519211
GO:0071593	lymphocyte aggregation	1	0	1	18	0.056	0.391	0.34059	0.519211
GO:1901652	response to peptide	0	1	1	18	0.056	0.391	0.34059	0.519211
GO:1901653	cellular response to peptide	0	1	1	18	0.056	0.391	0.34059	0.519211
GO:0005230	extracellular ligand-gated ion channel activity	1	1	2	66	0.03	0.76	0.374069	0.532106
GO:0050776	regulation of immune response	1	2	3	92	0.033	1.172	0.351386	0.534876
GO:0016684	oxidoreductase activity, acting on peroxide as acceptor	1	0	1	24	0.042	0.38	0.379629	0.535861
GO:0016776	phosphotransferase activity, phosphate group as acceptor	1	0	1	24	0.042	0.38	0.379629	0.535861
GO:0000122	negative regulation of transcription from RNA polymerase II promoter	1	0	1	19	0.053	0.391	0.355683	0.535868
GO:0006633	fatty acid biosynthetic process	1	0	1	19	0.053	0.391	0.355683	0.535868
GO:0006637	acyl-CoA metabolic process	1	0	1	19	0.053	0.391	0.355683	0.535868
GO:0006826	iron ion transport	1	0	1	19	0.053	0.391	0.355683	0.535868
GO:0034109	homotypic cell-cell adhesion	1	0	1	19	0.053	0.391	0.355683	0.535868
GO:0035383	thioester metabolic process	1	0	1	19	0.053	0.391	0.355683	0.535868
GO:1903034	regulation of response to wounding	0	1	1	19	0.053	0.391	0.355683	0.535868
GO:0005244	voltage-gated ion channel activity	2	1	3	114	0.026	1.141	0.389822	0.546816
GO:0016866	intramolecular transferase activity	1	0	1	25	0.04	0.38	0.39186	0.546816
GO:0050661	NADP binding	0	1	1	25	0.04	0.38	0.39186	0.546816
GO:0070647	protein modification by small protein conjugation or removal	1	4	5	174	0.029	1.953	0.36635	0.547663
GO:0016042	lipid catabolic process	2	0	2	56	0.036	0.781	0.367329	0.547663
GO:0001525	angiogenesis	1	0	1	20	0.05	0.391	0.370431	0.547663
GO:0006936	muscle contraction	0	1	1	20	0.05	0.391	0.370431	0.547663
GO:0015833	peptide transport	1	0	1	20	0.05	0.391	0.370431	0.547663
GO:0016337	single organismal cell-cell adhesion	1	0	1	20	0.05	0.391	0.370431	0.547663
GO:0019882	antigen processing and presentation	1	0	1	20	0.05	0.391	0.370431	0.547663
GO:0042310	vasoconstriction	1	0	1	20	0.05	0.391	0.370431	0.547663
GO:0048514	blood vessel morphogenesis	1	0	1	20	0.05	0.391	0.370431	0.547663
GO:0048534	hematopoietic or lymphoid organ development	0	1	1	20	0.05	0.391	0.370431	0.547663
GO:0051960	regulation of nervous system development	1	0	1	20	0.05	0.391	0.370431	0.547663
GO:0071417	cellular response to organonitrogen compound	0	1	1	20	0.05	0.391	0.370431	0.547663
GO:0072507	divalent inorganic cation homeostasis	1	0	1	20	0.05	0.391	0.370431	0.547663
GO:0022832	voltage-gated channel activity	2	1	3	115	0.026	1.141	0.395146	0.549313
GO:0009056	catabolic process	7	3	10	381	0.026	3.906	0.372751	0.550302
GO:0061134	peptidase regulator activity	0	3	3	116	0.026	1.141	0.400458	0.550978
GO:0004527	exonuclease activity	0	1	1	26	0.038	0.38	0.403851	0.550978
GO:0005254	chloride channel activity	0	1	1	26	0.038	0.38	0.403851	0.550978
GO:0019838	growth factor binding	0	1	1	26	0.038	0.38	0.403851	0.550978
GO:0019888	protein phosphatase regulator activity	0	1	1	26	0.038	0.38	0.403851	0.550978
GO:0043412	macromolecule modification	8	21	29	1184	0.024	11.328	0.374317	0.551823
GO:0006508	proteolysis	7	9	16	635	0.025	6.25	0.379723	0.555405
GO:0042127	regulation of cell proliferation	3	1	4	137	0.029	1.562	0.382476	0.555405
GO:0071310	cellular response to organic substance	2	2	4	137	0.029	1.562	0.382476	0.555405
GO:0044767	single-organism developmental process	7	7	14	552	0.025	5.469	0.3829	0.555405
GO:0050801	ion homeostasis	2	0	2	58	0.034	0.781	0.383734	0.555405
GO:0055080	cation homeostasis	2	0	2	58	0.034	0.781	0.383734	0.555405
GO:0098771	inorganic ion homeostasis	2	0	2	58	0.034	0.781	0.383734	0.555405
GO:0000041	transition metal ion transport	1	0	1	21	0.048	0.391	0.384843	0.555405
GO:0002224	toll-like receptor signaling pathway	1	0	1	21	0.048	0.391	0.384843	0.555405
GO:0002520	immune system development	0	1	1	21	0.048	0.391	0.384843	0.555405
GO:0003012	muscle system process	0	1	1	21	0.048	0.391	0.384843	0.555405
GO:0003018	vascular process in circulatory system	1	0	1	21	0.048	0.391	0.384843	0.555405
GO:0035150	regulation of tube size	1	0	1	21	0.048	0.391	0.384843	0.555405
GO:0050880	regulation of blood vessel size	1	0	1	21	0.048	0.391	0.384843	0.555405
GO:0060284	regulation of cell development	1	0	1	21	0.048	0.391	0.384843	0.555405
GO:0016491	oxidoreductase activity	9	4	13	605	0.021	4.943	0.412875	0.561204
GO:1901681	sulfur compound binding	1	0	1	27	0.037	0.38	0.415605	0.562831
GO:0006732	coenzyme metabolic process	3	0	3	99	0.03	1.172	0.395014	0.568553
GO:0001568	blood vessel development	1	0	1	22	0.045	0.391	0.398927	0.568553
GO:0001944	vasculature development	1	0	1	22	0.045	0.391	0.398927	0.568553
GO:0002221	pattern recognition receptor signaling pathway	1	0	1	22	0.045	0.391	0.398927	0.568553
GO:0002758	innate immune response-activating signal transduction	1	0	1	22	0.045	0.391	0.398927	0.568553
GO:0006879	cellular iron ion homeostasis	1	0	1	22	0.045	0.391	0.398927	0.568553
GO:0060249	anatomical structure homeostasis	0	1	1	22	0.045	0.391	0.398927	0.568553
GO:0098602	single organism cell adhesion	1	0	1	22	0.045	0.391	0.398927	0.568553
GO:1901606	alpha-amino acid catabolic process	1	0	1	22	0.045	0.391	0.398927	0.568553
GO:0051239	regulation of multicellular organismal process	1	2	3	100	0.03	1.172	0.401192	0.570991
GO:0065008	regulation of biological quality	6	2	8	307	0.026	3.125	0.403555	0.573561
GO:0044459	plasma membrane part	2	6	8	371	0.022	6.4	0.316686	0.578941
GO:0035091	phosphatidylinositol binding	2	0	2	74	0.027	0.76	0.429397	0.579371
GO:0022607	cellular component assembly	0	9	9	351	0.026	3.516	0.410354	0.58242
GO:0051656	establishment of organelle localization	0	1	1	23	0.043	0.391	0.412689	0.584927
GO:0030176	integral component of endoplasmic reticulum membrane	1	0	1	23	0.043	0.8	0.332281	0.588981
GO:0031227	intrinsic component of endoplasmic reticulum membrane	1	0	1	23	0.043	0.8	0.332281	0.588981
GO:0032993	protein-DNA complex	0	3	3	118	0.025	2.4	0.33728	0.588981
GO:0005253	anion channel activity	0	1	1	29	0.034	0.38	0.438427	0.589387
GO:0005261	cation channel activity	2	2	4	173	0.023	1.521	0.444076	0.594803
GO:0030155	regulation of cell adhesion	1	0	1	24	0.042	0.391	0.426137	0.59822
GO:0045859	regulation of protein kinase activity	0	1	1	24	0.042	0.391	0.426137	0.59822
GO:0046916	cellular transition metal ion homeostasis	1	0	1	24	0.042	0.391	0.426137	0.59822
GO:0055072	iron ion homeostasis	1	0	1	24	0.042	0.391	0.426137	0.59822
GO:0072330	monocarboxylic acid biosynthetic process	1	0	1	24	0.042	0.391	0.426137	0.59822
GO:0080135	regulation of cellular response to stress	0	1	1	24	0.042	0.391	0.426137	0.59822
GO:1901699	cellular response to nitrogen compound	0	1	1	24	0.042	0.391	0.426137	0.59822
GO:0005813	centrosome	0	1	1	25	0.04	0.8	0.355365	0.607349
GO:0034702	ion channel complex	1	1	2	73	0.027	1.6	0.363371	0.607349
GO:0034703	cation channel complex	1	1	2	73	0.027	1.6	0.363371	0.607349
GO:0005856	cytoskeleton	0	8	8	391	0.02	6.4	0.369631	0.609111
GO:0003682	chromatin binding	0	1	1	31	0.032	0.38	0.460361	0.609936
GO:0003713	transcription coactivator activity	0	1	1	31	0.032	0.38	0.460361	0.609936
GO:0016620	oxidoreductase activity, acting on the aldehyde or oxo group of donors, NAD or NADP as acceptor	1	0	1	31	0.032	0.38	0.460361	0.609936
GO:0008283	cell proliferation	3	1	4	148	0.027	1.562	0.439185	0.613321
GO:0006694	steroid biosynthetic process	0	1	1	25	0.04	0.391	0.439279	0.613321
GO:0007417	central nervous system development	0	1	1	25	0.04	0.391	0.439279	0.613321
GO:0042886	amide transport	1	0	1	25	0.04	0.391	0.439279	0.613321
GO:0016209	antioxidant activity	1	0	1	32	0.031	0.38	0.471005	0.621795
GO:1901575	organic substance catabolic process	6	3	9	362	0.025	3.516	0.446374	0.622384
GO:0009888	tissue development	0	2	2	66	0.03	0.781	0.447348	0.622898
GO:0019208	phosphatase regulator activity	0	1	1	33	0.03	0.38	0.481441	0.623703
GO:0046872	metal ion binding	16	15	31	1544	0.02	11.787	0.481511	0.623703
GO:0016820	hydrolase activity, acting on acid anhydrides, catalyzing transmembrane movement of substances	2	0	2	82	0.024	0.76	0.48205	0.623703
GO:0042626	ATPase activity, coupled to transmembrane movement of substances	2	0	2	82	0.024	0.76	0.48205	0.623703
GO:0043492	ATPase activity, coupled to movement of substances	2	0	2	82	0.024	0.76	0.48205	0.623703
GO:0022857	transmembrane transporter activity	11	4	15	736	0.02	5.703	0.482647	0.623703
GO:0015399	primary active transmembrane transporter activity	2	0	2	83	0.024	0.76	0.48842	0.626749
GO:0015405	P-P-bond-hydrolysis-driven transmembrane transporter activity	2	0	2	83	0.024	0.76	0.48842	0.626749
GO:0043549	regulation of kinase activity	0	1	1	26	0.038	0.391	0.45212	0.628692
GO:0015108	chloride transmembrane transporter activity	0	1	1	34	0.029	0.38	0.491671	0.628722
GO:0022892	substrate-specific transporter activity	5	6	11	539	0.02	4.183	0.494741	0.630451
GO:0006954	inflammatory response	1	1	2	67	0.03	0.781	0.455045	0.631227
GO:0065003	macromolecular complex assembly	0	7	7	279	0.025	2.734	0.45517	0.631227
GO:0098662	inorganic cation transmembrane transport	0	3	3	109	0.028	1.172	0.455865	0.63134
GO:0006955	immune response	4	3	7	280	0.025	2.734	0.458886	0.63467
GO:0009055	electron carrier activity	1	0	1	35	0.029	0.38	0.501701	0.637108
GO:1901360	organic cyclic compound metabolic process	18	38	56	2406	0.023	21.875	0.462553	0.638377
GO:0009063	cellular amino acid catabolic process	1	0	1	27	0.037	0.391	0.464669	0.638377
GO:0010243	response to organonitrogen compound	0	1	1	27	0.037	0.391	0.464669	0.638377
GO:0046649	lymphocyte activation	1	0	1	27	0.037	0.391	0.464669	0.638377
GO:1901701	cellular response to oxygen-containing compound	0	1	1	27	0.037	0.391	0.464669	0.638377
GO:0098796	membrane protein complex	2	5	7	347	0.02	5.6	0.398741	0.644062
GO:1902495	transmembrane transporter complex	1	1	2	80	0.025	1.6	0.406772	0.644062
GO:0031012	extracellular matrix	1	0	1	30	0.033	0.8	0.409668	0.644062
GO:1990351	transporter complex	1	1	2	81	0.025	1.6	0.41286	0.644062
GO:0051213	dioxygenase activity	1	0	1	36	0.028	0.38	0.511533	0.647353
GO:0004252	serine-type endopeptidase activity	2	2	4	190	0.021	1.521	0.516588	0.651505
GO:0006338	chromatin remodeling	0	1	1	28	0.036	0.391	0.476931	0.65261
GO:0009142	nucleoside triphosphate biosynthetic process	1	0	1	28	0.036	0.391	0.476931	0.65261
GO:0032870	cellular response to hormone stimulus	0	1	1	28	0.036	0.391	0.476931	0.65261
GO:0043169	cation binding	16	15	31	1569	0.02	11.787	0.519656	0.65313
GO:0000976	transcription regulatory region sequence-specific DNA binding	0	1	1	38	0.026	0.38	0.530621	0.657898
GO:0005044	scavenger receptor activity	1	0	1	38	0.026	0.38	0.530621	0.657898
GO:0016627	oxidoreductase activity, acting on the CH-CH group of donors	1	0	1	38	0.026	0.38	0.530621	0.657898
GO:0016903	oxidoreductase activity, acting on the aldehyde or oxo group of donors	1	0	1	38	0.026	0.38	0.530621	0.657898
GO:0006461	protein complex assembly	0	6	6	243	0.025	2.344	0.482199	0.658068
GO:0070271	protein complex biogenesis	0	6	6	243	0.025	2.344	0.482199	0.658068
GO:0016055	Wnt signaling pathway	2	0	2	71	0.028	0.781	0.485204	0.661292
GO:0010605	negative regulation of macromolecule metabolic process	1	4	5	201	0.025	1.953	0.487729	0.662836
GO:0009725	response to hormone	0	1	1	29	0.034	0.391	0.488914	0.662836
GO:0051640	organelle localization	0	1	1	29	0.034	0.391	0.488914	0.662836
GO:0055076	transition metal ion homeostasis	1	0	1	29	0.034	0.391	0.488914	0.662836
GO:0015711	organic anion transport	2	0	2	73	0.027	0.781	0.499892	0.674167
GO:0019220	regulation of phosphate metabolic process	0	2	2	73	0.027	0.781	0.499892	0.674167
GO:0051174	regulation of phosphorus metabolic process	0	2	2	73	0.027	0.781	0.499892	0.674167
GO:0071495	cellular response to endogenous stimulus	0	2	2	73	0.027	0.781	0.499892	0.674167
GO:0044242	cellular lipid catabolic process	1	0	1	30	0.033	0.391	0.500623	0.674269
GO:0051536	iron-sulfur cluster binding	1	0	1	40	0.025	0.38	0.548966	0.676076
GO:0051540	metal cluster binding	1	0	1	40	0.025	0.38	0.548966	0.676076
GO:0098660	inorganic ion transmembrane transport	0	3	3	118	0.025	1.172	0.508358	0.683791
GO:0030001	metal ion transport	3	3	6	250	0.024	2.344	0.509854	0.684908
GO:0002757	immune response-activating signal transduction	1	0	1	31	0.032	0.391	0.512065	0.686087
GO:0051607	defense response to virus	1	0	1	31	0.032	0.391	0.512065	0.686087
GO:0008236	serine-type peptidase activity	2	2	4	201	0.02	1.521	0.561106	0.68642
GO:0017171	serine hydrolase activity	2	2	4	201	0.02	1.521	0.561106	0.68642
GO:0034641	cellular nitrogen compound metabolic process	22	39	61	2661	0.023	23.828	0.513209	0.686525
GO:0006725	cellular aromatic compound metabolic process	17	37	54	2355	0.023	21.094	0.513726	0.686525
GO:0005576	extracellular region	6	6	12	645	0.019	9.6	0.44708	0.688268
GO:0044237	cellular metabolic process	36	61	97	4238	0.023	37.891	0.515797	0.688399
GO:0046483	heterocycle metabolic process	17	37	54	2358	0.023	21.094	0.517968	0.6904
GO:0098655	cation transmembrane transport	0	3	3	120	0.025	1.172	0.519666	0.691767
GO:0009615	response to virus	1	0	1	32	0.031	0.391	0.523246	0.692056
GO:0010638	positive regulation of organelle organization	1	0	1	32	0.031	0.391	0.523246	0.692056
GO:0032101	regulation of response to external stimulus	0	1	1	32	0.031	0.391	0.523246	0.692056
GO:0045321	leukocyte activation	1	0	1	32	0.031	0.391	0.523246	0.692056
GO:1901698	response to nitrogen compound	0	1	1	32	0.031	0.391	0.523246	0.692056
GO:0031324	negative regulation of cellular metabolic process	1	4	5	210	0.024	1.953	0.526543	0.695523
GO:0010033	response to organic substance	2	2	4	166	0.024	1.562	0.52821	0.696831
GO:0007178	transmembrane receptor protein serine/threonine kinase signaling pathway	0	1	1	33	0.03	0.391	0.534171	0.702893
GO:0045017	glycerolipid biosynthetic process	1	0	1	33	0.03	0.391	0.534171	0.702893
GO:0004866	endopeptidase inhibitor activity	0	2	2	99	0.02	0.76	0.583403	0.706797
GO:0061135	endopeptidase regulator activity	0	2	2	99	0.02	0.76	0.583403	0.706797
GO:0038024	cargo receptor activity	1	0	1	44	0.023	0.38	0.583541	0.706797
GO:0000975	regulatory region DNA binding	0	1	1	45	0.022	0.38	0.591764	0.709729
GO:0001067	regulatory region nucleic acid binding	0	1	1	45	0.022	0.38	0.591764	0.709729
GO:0044212	transcription regulatory region DNA binding	0	1	1	45	0.022	0.38	0.591764	0.709729
GO:0016485	protein processing	1	0	1	34	0.029	0.391	0.544847	0.716026
GO:0048856	anatomical structure development	4	5	9	394	0.023	3.516	0.548656	0.719725
GO:0055114	oxidation-reduction process	9	4	13	572	0.023	5.078	0.549061	0.719725
GO:0002764	immune response-regulating signaling pathway	1	0	1	35	0.029	0.391	0.55528	0.724982
GO:0006486	protein glycosylation	2	0	2	81	0.025	0.781	0.55589	0.724982
GO:0009719	response to endogenous stimulus	0	2	2	81	0.025	0.781	0.55589	0.724982
GO:0043413	macromolecule glycosylation	2	0	2	81	0.025	0.781	0.55589	0.724982
GO:0015077	monovalent inorganic cation transmembrane transporter activity	2	2	4	213	0.019	1.521	0.607039	0.725678
GO:0044454	nuclear chromosome part	0	1	1	38	0.026	0.8	0.487266	0.726701
GO:0099512	supramolecular fiber	0	3	3	151	0.02	2.4	0.490678	0.726701
GO:0099513	polymeric cytoskeletal fiber	0	3	3	151	0.02	2.4	0.490678	0.726701
GO:0016705	oxidoreductase activity, acting on paired donors, with incorporation or reduction of molecular oxygen	2	1	3	160	0.019	1.141	0.613189	0.730651
GO:0015103	inorganic anion transmembrane transporter activity	0	1	1	48	0.021	0.38	0.615474	0.731
GO:0044802	single-organism membrane organization	1	1	2	82	0.024	0.781	0.562571	0.732767
GO:0009892	negative regulation of metabolic process	1	4	5	219	0.023	1.953	0.564031	0.73374
GO:0002218	activation of innate immune response	1	0	1	36	0.028	0.391	0.565474	0.734688
GO:0042221	response to chemical	4	2	6	265	0.023	2.344	0.567133	0.735914
GO:0004867	serine-type endopeptidase inhibitor activity	0	1	1	49	0.02	0.38	0.623069	0.737633
GO:0070085	glycosylation	2	0	2	83	0.024	0.781	0.56918	0.73764
GO:0000228	nuclear chromosome	0	1	1	40	0.025	0.8	0.505028	0.738604
GO:0061630	ubiquitin protein ligase activity	1	0	1	50	0.02	0.38	0.630514	0.741662
GO:0061659	ubiquitin-like protein ligase activity	1	0	1	50	0.02	0.38	0.630514	0.741662
GO:0008610	lipid biosynthetic process	2	1	3	130	0.023	1.172	0.574004	0.742957
GO:0005506	iron ion binding	3	0	3	165	0.018	1.141	0.63397	0.743196
GO:0005543	phospholipid binding	2	0	2	109	0.018	0.76	0.635868	0.743196
GO:0009101	glycoprotein biosynthetic process	2	0	2	84	0.024	0.781	0.575717	0.743303
GO:0032787	monocarboxylic acid metabolic process	2	0	2	84	0.024	0.781	0.575717	0.743303
GO:0043623	cellular protein complex assembly	0	3	3	131	0.023	1.172	0.579225	0.746896
GO:0044085	cellular component biogenesis	0	9	9	406	0.022	3.516	0.585182	0.753632
GO:0005815	microtubule organizing center	0	1	1	42	0.024	0.8	0.52218	0.75426
GO:0030182	neuron differentiation	1	1	2	86	0.023	0.781	0.588574	0.755734
GO:0071705	nitrogen compound transport	2	0	2	86	0.023	0.781	0.588574	0.755734
GO:0008152	metabolic process	49	75	124	5486	0.023	48.438	0.592849	0.755734
GO:0006511	ubiquitin-dependent protein catabolic process	0	3	3	134	0.022	1.172	0.594646	0.755734
GO:0019941	modification-dependent protein catabolic process	0	3	3	134	0.022	1.172	0.594646	0.755734
GO:0043632	modification-dependent macromolecule catabolic process	0	3	3	134	0.022	1.172	0.594646	0.755734
GO:0031349	positive regulation of defense response	1	0	1	39	0.026	0.391	0.594681	0.755734
GO:0045089	positive regulation of innate immune response	1	0	1	39	0.026	0.391	0.594681	0.755734
GO:0051130	positive regulation of cellular component organization	1	0	1	39	0.026	0.391	0.594681	0.755734
GO:0051604	protein maturation	1	0	1	39	0.026	0.391	0.594681	0.755734
GO:0009100	glycoprotein metabolic process	2	0	2	87	0.023	0.781	0.594893	0.755734
GO:0030414	peptidase inhibitor activity	0	2	2	113	0.018	0.76	0.655362	0.762778
GO:0046873	metal ion transmembrane transporter activity	2	2	4	227	0.018	1.521	0.656779	0.762778
GO:0006897	endocytosis	1	0	1	40	0.025	0.391	0.603975	0.765382
GO:0045088	regulation of innate immune response	1	0	1	40	0.025	0.391	0.603975	0.765382
GO:0048699	generation of neurons	1	1	2	89	0.022	0.781	0.607314	0.767723
GO:0061024	membrane organization	1	1	2	89	0.022	0.781	0.607314	0.767723
GO:0015672	monovalent inorganic cation transport	2	2	4	184	0.022	1.562	0.609853	0.769987
GO:0006875	cellular metal ion homeostasis	1	0	1	41	0.024	0.391	0.613057	0.770658
GO:0009967	positive regulation of signal transduction	1	0	1	41	0.024	0.391	0.613057	0.770658
GO:0016568	chromatin modification	0	2	2	90	0.022	0.781	0.613416	0.770658
GO:1901135	carbohydrate derivative metabolic process	5	2	7	324	0.022	2.734	0.613681	0.770658
GO:0006357	regulation of transcription from RNA polymerase II promoter	3	1	4	185	0.022	1.562	0.61413	0.770658
GO:0006807	nitrogen compound metabolic process	22	40	62	2784	0.022	24.219	0.617544	0.773733
GO:0006873	cellular ion homeostasis	1	0	1	42	0.024	0.391	0.621932	0.773733
GO:0007268	synaptic transmission	1	0	1	42	0.024	0.391	0.621932	0.773733
GO:0030003	cellular cation homeostasis	1	0	1	42	0.024	0.391	0.621932	0.773733
GO:0099536	synaptic signaling	1	0	1	42	0.024	0.391	0.621932	0.773733
GO:0099537	trans-synaptic signaling	1	0	1	42	0.024	0.391	0.621932	0.773733
GO:0006139	nucleobase-containing compound metabolic process	14	37	51	2301	0.022	19.922	0.622579	0.773733
GO:0034220	ion transmembrane transport	0	4	4	187	0.021	1.562	0.622596	0.773733
GO:0052689	carboxylic ester hydrolase activity	1	0	1	56	0.018	0.38	0.672207	0.778234
GO:0001932	regulation of protein phosphorylation	0	1	1	43	0.023	0.391	0.630603	0.779917
GO:0006821	chloride transport	0	1	1	43	0.023	0.391	0.630603	0.779917
GO:0019362	pyridine nucleotide metabolic process	1	0	1	43	0.023	0.391	0.630603	0.779917
GO:0046496	nicotinamide nucleotide metabolic process	1	0	1	43	0.023	0.391	0.630603	0.779917
GO:0006820	anion transport	2	1	3	142	0.021	1.172	0.633946	0.78311
GO:0001775	cell activation	1	0	1	44	0.023	0.391	0.639077	0.785675
GO:0006066	alcohol metabolic process	1	0	1	44	0.023	0.391	0.639077	0.785675
GO:0023056	positive regulation of signaling	1	0	1	44	0.023	0.391	0.639077	0.785675
GO:0098542	defense response to other organism	1	0	1	44	0.023	0.391	0.639077	0.785675
GO:0055086	nucleobase-containing small molecule metabolic process	3	1	4	192	0.021	1.562	0.643246	0.789042
GO:0007399	nervous system development	2	1	3	144	0.021	1.172	0.643349	0.789042
GO:0042981	regulation of apoptotic process	4	0	4	193	0.021	1.562	0.647286	0.79019
GO:0043067	regulation of programmed cell death	4	0	4	193	0.021	1.562	0.647286	0.79019
GO:0048646	anatomical structure formation involved in morphogenesis	1	0	1	45	0.022	0.391	0.647357	0.79019
GO:0070588	calcium ion transmembrane transport	0	1	1	45	0.022	0.391	0.647357	0.79019
GO:0016616	oxidoreductase activity, acting on the CH-OH group of donors, NAD or NADP as acceptor	0	1	1	58	0.017	0.38	0.685036	0.790592
GO:0019899	enzyme binding	0	1	1	59	0.017	0.38	0.691261	0.79346
GO:0004842	ubiquitin-protein transferase activity	1	1	2	121	0.017	0.76	0.691845	0.79346
GO:0006811	ion transport	6	6	12	568	0.021	4.688	0.652331	0.794683
GO:0051603	proteolysis involved in cellular protein catabolic process	0	3	3	146	0.021	1.172	0.652582	0.794683
GO:0010941	regulation of cell death	4	0	4	195	0.021	1.562	0.655276	0.795349
GO:0010647	positive regulation of cell communication	1	0	1	46	0.022	0.391	0.655448	0.795349
GO:0072524	pyridine-containing compound metabolic process	1	0	1	46	0.022	0.391	0.655448	0.795349
GO:0044257	cellular protein catabolic process	0	3	3	147	0.02	1.172	0.657134	0.796456
GO:0031300	intrinsic component of organelle membrane	1	0	1	48	0.021	0.8	0.570177	0.796684
GO:0031301	integral component of organelle membrane	1	0	1	48	0.021	0.8	0.570177	0.796684
GO:0000786	nucleosome	0	2	2	110	0.018	1.6	0.573833	0.796684
GO:0005783	endoplasmic reticulum	2	0	2	111	0.018	1.6	0.578788	0.796684
GO:0008194	UDP-glycosyltransferase activity	1	0	1	60	0.017	0.38	0.697364	0.797298
GO:0050662	coenzyme binding	1	1	2	123	0.016	0.76	0.700455	0.798345
GO:0022008	neurogenesis	1	1	2	98	0.02	0.781	0.659634	0.798545
GO:0051015	actin filament binding	1	0	1	61	0.016	0.38	0.703347	0.799159
GO:0016614	oxidoreductase activity, acting on CH-OH group of donors	0	1	1	63	0.016	0.38	0.714961	0.806901
GO:0019787	ubiquitin-like protein transferase activity	1	1	2	127	0.016	0.76	0.717078	0.806901
GO:0001071	nucleic acid binding transcription factor activity	2	7	9	529	0.017	3.422	0.718955	0.806901
GO:0003700	transcription factor activity, sequence-specific DNA binding	2	7	9	529	0.017	3.422	0.718955	0.806901
GO:0070848	response to growth factor	0	1	1	48	0.021	0.391	0.671079	0.810493
GO:0071363	cellular response to growth factor stimulus	0	1	1	48	0.021	0.391	0.671079	0.810493
GO:0005875	microtubule associated complex	0	1	1	52	0.019	0.8	0.599485	0.815579
GO:0061695	transferase complex, transferring phosphorus-containing groups	0	1	1	53	0.019	0.8	0.606497	0.815634
GO:0030258	lipid modification	1	0	1	49	0.02	0.391	0.678627	0.818649
GO:0006733	oxidoreduction coenzyme metabolic process	1	0	1	50	0.02	0.391	0.686003	0.824899
GO:0042325	regulation of phosphorylation	0	1	1	50	0.02	0.391	0.686003	0.824899
GO:1901293	nucleoside phosphate biosynthetic process	1	1	2	103	0.019	0.781	0.686214	0.824899
GO:0071704	organic substance metabolic process	42	68	110	4962	0.022	42.969	0.688945	0.827216
GO:0030154	cell differentiation	2	4	6	302	0.02	2.344	0.69276	0.82751
GO:0009607	response to biotic stimulus	1	0	1	51	0.02	0.391	0.69321	0.82751
GO:0043207	response to external biotic stimulus	1	0	1	51	0.02	0.391	0.69321	0.82751
GO:0051707	response to other organism	1	0	1	51	0.02	0.391	0.69321	0.82751
GO:0055082	cellular chemical homeostasis	1	0	1	51	0.02	0.391	0.69321	0.82751
GO:0044430	cytoskeletal part	0	5	5	310	0.016	4	0.631606	0.839749
GO:0043603	cellular amide metabolic process	6	1	7	354	0.02	2.734	0.70429	0.839762
GO:0009611	response to wounding	0	1	1	53	0.019	0.391	0.707134	0.842178
GO:0030163	protein catabolic process	0	3	3	159	0.019	1.172	0.708422	0.842736
GO:0005886	plasma membrane	3	6	9	558	0.016	7.2	0.642185	0.844221
GO:1901137	carbohydrate derivative biosynthetic process	3	1	4	210	0.019	1.562	0.7113	0.845182
GO:0051188	cofactor biosynthetic process	1	0	1	54	0.019	0.391	0.713859	0.847244
GO:0019538	protein metabolic process	15	27	42	1973	0.021	16.406	0.720327	0.853936
GO:0016810	hydrolase activity, acting on carbon-nitrogen (but not peptide) bonds	1	0	1	73	0.014	0.38	0.766578	0.857726
GO:0043565	sequence-specific DNA binding	0	3	3	206	0.015	1.141	0.774872	0.864371
GO:0005789	endoplasmic reticulum membrane	1	0	1	64	0.016	0.8	0.676033	0.864664
GO:0000785	chromatin	0	2	2	134	0.015	1.6	0.681229	0.864664
GO:0071944	cell periphery	3	6	9	577	0.016	7.2	0.681906	0.864664
GO:0042175	nuclear outer membrane-endoplasmic reticulum membrane network	1	0	1	66	0.015	0.8	0.687297	0.864664
GO:0098609	cell-cell adhesion	3	0	3	165	0.018	1.172	0.731777	0.866512
GO:1901615	organic hydroxy compound metabolic process	1	0	1	57	0.018	0.391	0.733122	0.867106
GO:0022891	substrate-specific transmembrane transporter activity	4	4	8	506	0.016	3.042	0.783833	0.871718
GO:0009117	nucleotide metabolic process	2	1	3	167	0.018	1.172	0.739229	0.872351
GO:0015698	inorganic anion transport	0	1	1	58	0.017	0.391	0.739252	0.872351
GO:0000287	magnesium ion binding	1	0	1	78	0.013	0.38	0.78878	0.874568
GO:0044432	endoplasmic reticulum part	1	0	1	69	0.014	0.8	0.703468	0.875593
GO:0016053	organic acid biosynthetic process	1	0	1	59	0.017	0.391	0.745241	0.877406
GO:0046394	carboxylic acid biosynthetic process	1	0	1	59	0.017	0.391	0.745241	0.877406
GO:0020037	heme binding	1	1	2	149	0.013	0.76	0.795175	0.879004
GO:0090304	nucleic acid metabolic process	10	34	44	2086	0.021	17.188	0.747909	0.879541
GO:0008234	cysteine-type peptidase activity	0	2	2	150	0.013	0.76	0.798227	0.879728
GO:0007267	cell-cell signaling	1	0	1	60	0.017	0.391	0.751093	0.882277
GO:0019725	cellular homeostasis	1	0	1	61	0.016	0.391	0.756812	0.883575
GO:0032956	regulation of actin cytoskeleton organization	0	1	1	61	0.016	0.391	0.756812	0.883575
GO:0032970	regulation of actin filament-based process	0	1	1	61	0.016	0.391	0.756812	0.883575
GO:0046034	ATP metabolic process	1	0	1	61	0.016	0.391	0.756812	0.883575
GO:0006753	nucleoside phosphate metabolic process	2	1	3	172	0.017	1.172	0.757144	0.883575
GO:0006366	transcription from RNA polymerase II promoter	3	1	4	224	0.018	1.562	0.75735	0.883575
GO:0046906	tetrapyrrole binding	1	1	2	153	0.013	0.76	0.807144	0.886143
GO:0008509	anion transmembrane transporter activity	0	1	1	83	0.012	0.38	0.808877	0.886143
GO:0004497	monooxygenase activity	0	1	1	84	0.012	0.38	0.812662	0.887639
GO:0006518	peptide metabolic process	5	1	6	327	0.018	2.344	0.762695	0.888804
GO:0016569	covalent chromatin modification	0	1	1	63	0.016	0.391	0.767859	0.890701
GO:0016570	histone modification	0	1	1	63	0.016	0.391	0.767859	0.890701
GO:0033365	protein localization to organelle	0	1	1	63	0.016	0.391	0.767859	0.890701
GO:0019693	ribose phosphate metabolic process	2	0	2	121	0.017	0.781	0.768087	0.890701
GO:0044281	small molecule metabolic process	9	1	10	526	0.019	3.906	0.768652	0.890701
GO:0055085	transmembrane transport	8	4	12	624	0.019	4.688	0.771633	0.89315
GO:0022890	inorganic cation transmembrane transporter activity	2	2	4	288	0.014	1.521	0.822392	0.895602
GO:0006816	calcium ion transport	0	1	1	65	0.015	0.391	0.778406	0.899977
GO:0015075	ion transmembrane transporter activity	3	4	7	474	0.015	2.662	0.829033	0.900163
GO:0016746	transferase activity, transferring acyl groups	2	0	2	163	0.012	0.76	0.834388	0.900974
GO:0001653	peptide receptor activity	1	0	1	91	0.011	0.38	0.837145	0.900974
GO:0008528	G-protein coupled peptide receptor activity	1	0	1	91	0.011	0.38	0.837145	0.900974
GO:0072521	purine-containing compound metabolic process	2	0	2	125	0.016	0.781	0.783555	0.904913
GO:0016853	isomerase activity	1	0	1	93	0.011	0.38	0.843535	0.905197
GO:0032501	multicellular organismal process	8	6	14	729	0.019	5.469	0.787475	0.908421
GO:0007167	enzyme linked receptor protein signaling pathway	0	2	2	127	0.016	0.781	0.790944	0.910995
GO:0044267	cellular protein metabolic process	9	21	30	1483	0.02	11.719	0.791477	0.910995
GO:0051259	protein oligomerization	0	1	1	68	0.015	0.391	0.793338	0.912118
GO:0022804	active transmembrane transporter activity	2	0	2	172	0.012	0.76	0.855893	0.914823
GO:0016798	hydrolase activity, acting on glycosyl bonds	0	1	1	98	0.01	0.38	0.858438	0.914823
GO:0016874	ligase activity	0	1	1	99	0.01	0.38	0.861245	0.914823
GO:0048037	cofactor binding	1	1	2	175	0.011	0.76	0.862477	0.914823
GO:0043170	macromolecule metabolic process	24	62	86	4019	0.021	33.594	0.797767	0.915173
GO:0044087	regulation of cellular component biogenesis	0	1	1	69	0.014	0.391	0.79809	0.915173
GO:0006812	cation transport	3	3	6	342	0.018	2.344	0.798664	0.915173
GO:0009144	purine nucleoside triphosphate metabolic process	1	0	1	70	0.014	0.391	0.802732	0.917371
GO:0009205	purine ribonucleoside triphosphate metabolic process	1	0	1	70	0.014	0.391	0.802732	0.917371
GO:1901564	organonitrogen compound metabolic process	11	2	13	691	0.019	5.078	0.804038	0.917371
GO:0070838	divalent metal ion transport	0	1	1	71	0.014	0.391	0.807268	0.917371
GO:0072511	divalent inorganic cation transport	0	1	1	71	0.014	0.391	0.807268	0.917371
GO:0050896	response to stimulus	29	50	79	3723	0.021	30.859	0.810796	0.917371
GO:0009126	purine nucleoside monophosphate metabolic process	1	0	1	72	0.014	0.391	0.811701	0.917371
GO:0009167	purine ribonucleoside monophosphate metabolic process	1	0	1	72	0.014	0.391	0.811701	0.917371
GO:0009199	ribonucleoside triphosphate metabolic process	1	0	1	72	0.014	0.391	0.811701	0.917371
GO:0048666	neuron development	0	1	1	72	0.014	0.391	0.811701	0.917371
GO:0000003	reproduction	0	3	3	190	0.016	1.172	0.81356	0.917371
GO:0022414	reproductive process	0	3	3	190	0.016	1.172	0.81356	0.917371
GO:0044265	cellular macromolecule catabolic process	0	3	3	190	0.016	1.172	0.81356	0.917371
GO:0044702	single organism reproductive process	0	3	3	190	0.016	1.172	0.81356	0.917371
GO:0006629	lipid metabolic process	4	2	6	349	0.017	2.344	0.813955	0.917371
GO:0003008	system process	2	1	3	193	0.016	1.172	0.821804	0.925203
GO:0009141	nucleoside triphosphate metabolic process	1	0	1	75	0.013	0.391	0.824397	0.926097
GO:1901605	alpha-amino acid metabolic process	1	0	1	75	0.013	0.391	0.824397	0.926097
GO:0048869	cellular developmental process	2	4	6	357	0.017	2.344	0.830305	0.931716
GO:0009161	ribonucleoside monophosphate metabolic process	1	0	1	77	0.013	0.391	0.832384	0.932017
GO:0090066	regulation of anatomical structure size	1	0	1	77	0.013	0.391	0.832384	0.932017
GO:0009653	anatomical structure morphogenesis	2	0	2	140	0.014	0.781	0.833773	0.932092
GO:0044260	cellular macromolecule metabolic process	18	55	73	3484	0.021	28.516	0.834263	0.932092
GO:0016757	transferase activity, transferring glycosyl groups	2	0	2	186	0.011	0.76	0.884332	0.935302
GO:0044711	single-organism biosynthetic process	3	3	6	364	0.016	2.344	0.843657	0.940583
GO:0009123	nucleoside monophosphate metabolic process	1	0	1	80	0.013	0.391	0.843691	0.940583
GO:0048468	cell development	1	1	2	147	0.014	0.781	0.853412	0.950391
GO:0008324	cation transmembrane transporter activity	2	2	4	338	0.012	1.521	0.90337	0.952692
GO:0046486	glycerolipid metabolic process	1	0	1	84	0.012	0.391	0.857594	0.954015
GO:0009057	macromolecule catabolic process	0	3	3	209	0.014	1.172	0.860705	0.955412
GO:0006952	defense response	3	1	4	266	0.015	1.562	0.861822	0.955412
GO:0042278	purine nucleoside metabolic process	1	0	1	86	0.012	0.391	0.864076	0.955412
GO:0045596	negative regulation of cell differentiation	0	1	1	86	0.012	0.391	0.864076	0.955412
GO:0046128	purine ribonucleoside metabolic process	1	0	1	86	0.012	0.391	0.864076	0.955412
GO:0045934	negative regulation of nucleobase-containing compound metabolic process	1	1	2	152	0.013	0.781	0.866124	0.955412
GO:0034613	cellular protein localization	0	3	3	212	0.014	1.172	0.867113	0.955412
GO:0070727	cellular macromolecule localization	0	3	3	212	0.014	1.172	0.867113	0.955412
GO:1902580	single-organism cellular localization	0	1	1	87	0.011	0.391	0.867206	0.955412
GO:0016747	transferase activity, transferring acyl groups other than amino-acyl groups	1	0	1	120	0.008	0.38	0.90891	0.955788
GO:0051716	cellular response to stimulus	23	45	68	3308	0.021	26.562	0.869511	0.956733
GO:0045087	innate immune response	1	0	1	88	0.011	0.391	0.870264	0.956733
GO:0003676	nucleic acid binding	3	25	28	1773	0.016	10.646	0.915944	0.960432
GO:0009119	ribonucleoside metabolic process	1	0	1	90	0.011	0.391	0.876172	0.962199
GO:0008289	lipid binding	2	0	2	210	0.01	0.76	0.921336	0.963335
GO:0008284	positive regulation of cell proliferation	0	1	1	92	0.011	0.391	0.881811	0.967254
GO:0007015	actin filament organization	0	1	1	93	0.011	0.391	0.884534	0.967254
GO:0007169	transmembrane receptor protein tyrosine kinase signaling pathway	0	1	1	93	0.011	0.391	0.884534	0.967254
GO:0044283	small molecule biosynthetic process	1	0	1	93	0.011	0.391	0.884534	0.967254
GO:0051093	negative regulation of developmental process	0	1	1	94	0.011	0.391	0.887195	0.969133
GO:0003924	GTPase activity	0	2	2	220	0.009	0.76	0.933203	0.97297
GO:0009605	response to external stimulus	1	1	2	166	0.012	0.781	0.896534	0.97726
GO:0090407	organophosphate biosynthetic process	1	1	2	166	0.012	0.781	0.896534	0.97726
GO:0000981	RNA polymerase II transcription factor activity, sequence-specific DNA binding	0	2	2	228	0.009	0.76	0.941458	0.978797
GO:0016741	transferase activity, transferring one-carbon groups	1	0	1	148	0.007	0.38	0.948083	0.982899
GO:0051172	negative regulation of nitrogen compound metabolic process	1	1	2	170	0.012	0.781	0.903967	0.983516
GO:0009165	nucleotide biosynthetic process	0	1	1	101	0.01	0.391	0.904185	0.983516
GO:0019222	regulation of metabolic process	10	21	31	1654	0.019	12.109	0.905958	0.984404
GO:0044255	cellular lipid metabolic process	3	0	3	235	0.013	1.172	0.908189	0.985143
GO:0018193	peptidyl-amino acid modification	0	1	1	103	0.01	0.391	0.908553	0.985143
GO:1902531	regulation of intracellular signal transduction	0	1	1	105	0.01	0.391	0.912723	0.988623
GO:0044723	single-organism carbohydrate metabolic process	2	0	2	176	0.011	0.781	0.914189	0.98917
GO:0009116	nucleoside metabolic process	1	0	1	107	0.009	0.391	0.916703	0.990848
GO:1901657	glycosyl compound metabolic process	1	0	1	108	0.009	0.391	0.918625	0.991883
GO:0043066	negative regulation of apoptotic process	1	0	1	110	0.009	0.391	0.922337	0.993656
GO:0043069	negative regulation of programmed cell death	1	0	1	110	0.009	0.391	0.922337	0.993656
GO:0044238	primary metabolic process	32	66	98	4754	0.021	38.281	0.923352	0.993656
GO:0060548	negative regulation of cell death	1	0	1	111	0.009	0.391	0.924129	0.993656
GO:0009150	purine ribonucleotide metabolic process	1	0	1	112	0.009	0.391	0.92588	0.9945
GO:0009259	ribonucleotide metabolic process	1	0	1	115	0.009	0.391	0.930896	0.998844
GO:0006163	purine nucleotide metabolic process	1	0	1	116	0.009	0.391	0.932491	0.999514
GO:0005794	Golgi apparatus	0	1	1	98	0.01	0.8	0.822725	1
GO:0005615	extracellular space	1	1	2	208	0.01	1.6	0.88168	1
GO:0044421	extracellular region part	1	1	2	213	0.009	1.6	0.889779	1
GO:0031981	nuclear lumen	0	2	2	215	0.009	1.6	0.892873	1
GO:0012505	endomembrane system	2	1	3	296	0.01	2.4	0.894118	1
GO:0043233	organelle lumen	0	2	2	238	0.008	1.6	0.923133	1
GO:0070013	intracellular organelle lumen	0	2	2	238	0.008	1.6	0.923133	1
GO:0031974	membrane-enclosed lumen	0	2	2	250	0.008	1.6	0.935551	1
GO:0019752	carboxylic acid metabolic process	3	0	3	259	0.012	1.172	0.9385	1
GO:0044428	nuclear part	0	3	3	341	0.009	2.4	0.940589	1
GO:0007156	homophilic cell adhesion via plasma membrane adhesion molecules	1	0	1	122	0.008	0.391	0.941322	1
GO:0006082	organic acid metabolic process	3	0	3	263	0.011	1.172	0.942549	1
GO:0043436	oxoacid metabolic process	3	0	3	263	0.011	1.172	0.942549	1
GO:0005654	nucleoplasm	0	1	1	163	0.006	0.8	0.944473	1
GO:0044451	nucleoplasm part	0	1	1	163	0.006	0.8	0.944473	1
GO:0098742	cell-cell adhesion via plasma-membrane adhesion molecules	1	0	1	125	0.008	0.391	0.945296	1
GO:0008104	protein localization	0	3	3	266	0.011	1.172	0.945423	1
GO:0019637	organophosphate metabolic process	3	1	4	332	0.012	1.562	0.948528	1
GO:1990234	transferase complex	0	1	1	172	0.006	0.8	0.952758	1
GO:0005739	mitochondrion	1	0	1	179	0.006	0.8	0.958343	1
GO:0045892	negative regulation of transcription, DNA-templated	1	0	1	141	0.007	0.391	0.962378	1
GO:1902679	negative regulation of RNA biosynthetic process	1	0	1	141	0.007	0.391	0.962378	1
GO:1903507	negative regulation of nucleic acid-templated transcription	1	0	1	141	0.007	0.391	0.962378	1
GO:0051253	negative regulation of RNA metabolic process	1	0	1	142	0.007	0.391	0.963248	1
GO:0080090	regulation of primary metabolic process	9	17	26	1530	0.017	10.156	0.963516	1
GO:0006520	cellular amino acid metabolic process	1	0	1	143	0.007	0.391	0.964099	1
GO:0005737	cytoplasm	8	4	12	1052	0.011	9.6	0.964487	1
GO:0007264	small GTPase mediated signal transduction	0	1	1	145	0.007	0.391	0.965742	1
GO:1902578	single-organism localization	12	7	19	1184	0.016	7.422	0.965981	1
GO:0098588	bounding membrane of organelle	1	0	1	191	0.005	0.8	0.966435	1
GO:0031323	regulation of cellular metabolic process	9	17	26	1540	0.017	10.156	0.966621	1
GO:0060255	regulation of macromolecule metabolic process	9	17	26	1544	0.017	10.156	0.967798	1
GO:0005975	carbohydrate metabolic process	3	0	3	297	0.01	1.172	0.968237	1
GO:0010558	negative regulation of macromolecule biosynthetic process	1	0	1	159	0.006	0.391	0.975324	1
GO:2000113	negative regulation of cellular macromolecule biosynthetic process	1	0	1	159	0.006	0.391	0.975324	1
GO:0034645	cellular macromolecule biosynthetic process	11	22	33	1931	0.017	12.891	0.977395	1
GO:0010629	negative regulation of gene expression	1	0	1	163	0.006	0.391	0.977534	1
GO:0044765	single-organism transport	12	6	18	1173	0.015	7.031	0.977617	1
GO:0044249	cellular biosynthetic process	15	24	39	2229	0.017	15.234	0.978294	1
GO:0009059	macromolecule biosynthetic process	11	22	33	1937	0.017	12.891	0.978554	1
GO:0009058	biosynthetic process	16	25	41	2335	0.018	16.016	0.979883	1
GO:0065007	biological regulation	38	64	102	5147	0.02	39.844	0.979904	1
GO:0031327	negative regulation of cellular biosynthetic process	1	0	1	171	0.006	0.391	0.98138	1
GO:0009890	negative regulation of biosynthetic process	1	0	1	172	0.006	0.391	0.981812	1
GO:1901576	organic substance biosynthetic process	15	24	39	2282	0.017	15.234	0.986241	1
GO:0005525	GTP binding	0	2	2	313	0.006	0.76	0.986285	1
GO:0051179	localization	13	10	23	1483	0.016	8.984	0.986699	1
GO:0032561	guanyl ribonucleotide binding	0	2	2	316	0.006	0.76	0.986988	1
GO:0019001	guanyl nucleotide binding	0	2	2	322	0.006	0.76	0.98829	1
GO:0003723	RNA binding	2	1	3	412	0.007	1.141	0.988839	1
GO:1901362	organic cyclic compound biosynthetic process	12	14	26	1662	0.016	10.156	0.989656	1
GO:0051641	cellular localization	0	4	4	431	0.009	1.562	0.990151	1
GO:0033036	macromolecule localization	0	3	3	363	0.008	1.172	0.990524	1
GO:0031090	organelle membrane	1	0	1	262	0.004	0.8	0.99072	1
GO:0019438	aromatic compound biosynthetic process	12	13	25	1622	0.015	9.766	0.990818	1
GO:0018130	heterocycle biosynthetic process	12	13	25	1636	0.015	9.766	0.992079	1
GO:0034654	nucleobase-containing compound biosynthetic process	11	13	24	1596	0.015	9.375	0.993041	1
GO:0051704	multi-organism process	1	0	1	213	0.005	0.391	0.993067	1
GO:0051234	establishment of localization	13	7	20	1398	0.014	7.812	0.994028	1
GO:0050789	regulation of biological process	33	62	95	5000	0.019	37.109	0.994276	1
GO:1902494	catalytic complex	0	1	1	292	0.003	0.8	0.994631	1
GO:0050794	regulation of cellular process	32	59	91	4834	0.019	35.547	0.994893	1
GO:0006810	transport	13	6	19	1393	0.014	7.422	0.996682	1
GO:0071702	organic substance transport	3	0	3	418	0.007	1.172	0.996702	1
GO:0019219	regulation of nucleobase-containing compound metabolic process	8	11	19	1394	0.014	7.422	0.996723	1
GO:0006355	regulation of transcription, DNA-templated	8	10	18	1353	0.013	7.031	0.997249	1
GO:1903506	regulation of nucleic acid-templated transcription	8	10	18	1353	0.013	7.031	0.997249	1
GO:2001141	regulation of RNA biosynthetic process	8	10	18	1354	0.013	7.031	0.997284	1
GO:0006351	transcription, DNA-templated	9	11	20	1470	0.014	7.812	0.99748	1
GO:0097659	nucleic acid-templated transcription	9	11	20	1470	0.014	7.812	0.99748	1
GO:0032774	RNA biosynthetic process	9	11	20	1475	0.014	7.812	0.997632	1
GO:0016192	vesicle-mediated transport	1	0	1	261	0.004	0.391	0.997769	1
GO:0051252	regulation of RNA metabolic process	8	10	18	1370	0.013	7.031	0.997784	1
GO:0051171	regulation of nitrogen compound metabolic process	8	11	19	1430	0.013	7.422	0.99791	1
GO:2000112	regulation of cellular macromolecule biosynthetic process	8	10	18	1393	0.013	7.031	0.998355	1
GO:0010556	regulation of macromolecule biosynthetic process	8	10	18	1396	0.013	7.031	0.998418	1
GO:0031326	regulation of cellular biosynthetic process	8	10	18	1410	0.013	7.031	0.998684	1
GO:0009889	regulation of biosynthetic process	8	10	18	1411	0.013	7.031	0.998701	1
GO:0044444	cytoplasmic part	3	2	5	814	0.006	4	0.999054	1
GO:0010468	regulation of gene expression	8	10	18	1436	0.013	7.031	0.99907	1
GO:0007165	signal transduction	21	28	49	3062	0.016	19.141	0.99918	1
GO:0023052	signaling	21	29	50	3120	0.016	19.531	0.999254	1
GO:0007154	cell communication	21	29	50	3140	0.016	19.531	0.999399	1
GO:0044271	cellular nitrogen compound biosynthetic process	12	14	26	1920	0.014	10.156	0.999466	1
GO:0044700	single organism signaling	21	28	49	3114	0.016	19.141	0.999534	1
GO:0051649	establishment of localization in cell	0	1	1	411	0.002	0.391	0.999938	1
GO:1901566	organonitrogen compound biosynthetic process	1	0	1	460	0.002	0.391	0.999981	1
GO:0016070	RNA metabolic process	9	11	20	1838	0.011	7.812	0.999986	1
GO:0016020	membrane	32	17	49	4240	0.012	39.2	0.999998	1
GO:0031224	intrinsic component of membrane	19	11	30	3139	0.01	24	0.999999	1
GO:0010467	gene expression	10	11	21	2086	0.01	8.203	0.999999	1
GO:0016021	integral component of membrane	19	10	29	3130	0.009	23.2	0.999999	1
GO:0004872	receptor activity	10	7	17	2286	0.007	6.464	1	1
GO:0060089	molecular transducer activity	10	7	17	2286	0.007	6.464	1	1
GO:0044425	membrane part	19	11	30	3379	0.009	24	1	1
GO:0038023	signaling receptor activity	8	7	15	2220	0.007	5.703	1	1
GO:0099600	transmembrane receptor activity	8	6	14	2181	0.006	5.323	1	1
GO:0004871	signal transducer activity	8	7	15	2272	0.007	5.703	1	1
GO:0004888	transmembrane signaling receptor activity	7	6	13	2158	0.006	4.943	1	1
GO:0004984	olfactory receptor activity	0	1	1	1152	0.001	0.38	1	1
GO:0007186	G-protein coupled receptor signaling pathway	3	5	8	2014	0.004	3.125	1	1
GO:0004930	G-protein coupled receptor activity	1	3	4	1920	0.002	1.521	1	1
GO:0003674	molecular_function	104	159	263	13364	0.02	100	1	1
GO:0005575	cellular_component	53	72	125	7192	0.017	100	1	1
GO:0008150	biological_process	97	159	256	11203	0.023	100	1	1

## Sheet: Table S4
Table S4. KEGG pathway enrichment of DEGs enriched between Ctrl and H2O2 group
Pathway ID	Pathway Name	Up Gene Num	Down Gene Num	fg_num	bg_num	Rich Ratio	Per	P value	Q value
ko04110	Cell cycle	2	23	25	123	0.203	12.887	4.19405e-18	1.03593e-15
ko04115	p53 signaling pathway	7	5	12	72	0.167	6.186	2.96223e-08	3.65836e-06
ko05206	MicroRNAs in cancer	9	8	17	163	0.104	8.763	5.58375e-08	4.59729e-06
ko01524	Platinum drug resistance	9	3	12	82	0.146	6.186	1.32723e-07	8.19567e-06
ko05200	Pathways in cancer	21	10	31	548	0.057	15.979	4.36061e-07	2.15414e-05
ko04114	Oocyte meiosis	0	13	13	121	0.107	6.701	1.54453e-06	6.3583e-05
ko00983	Drug metabolism - other enzymes	8	3	11	97	0.113	5.67	5.9418e-06	0.000209661
ko03440	Homologous recombination	0	8	8	51	0.157	4.124	1.02971e-05	0.000282598
ko03460	Fanconi anemia pathway	0	8	8	51	0.157	4.124	1.02971e-05	0.000282598
ko04914	Progesterone-mediated oocyte maturation	0	10	10	93	0.108	5.155	2.55029e-05	0.000629922
ko00480	Glutathione metabolism	6	2	8	68	0.118	4.124	8.78679e-05	0.00197303
ko05418	Fluid shear stress and atherosclerosis	10	2	12	159	0.075	6.186	0.000137349	0.00282709
ko00982	Drug metabolism - cytochrome P450	7	1	8	74	0.108	4.124	0.000160748	0.00305421
ko05225	Hepatocellular carcinoma	10	2	12	175	0.069	6.186	0.000336223	0.00588916
ko00980	Metabolism of xenobiotics by cytochrome P450	7	1	8	83	0.096	4.124	0.000357641	0.00588916
ko05165	Human papillomavirus infection	9	9	18	358	0.05	9.278	0.000581454	0.00897619
ko03030	DNA replication	0	5	5	37	0.135	2.577	0.00102134	0.0148394
ko04218	Cellular senescence	3	8	11	179	0.061	5.67	0.00146407	0.0190397
ko05219	Bladder cancer	4	1	5	40	0.125	2.577	0.00146459	0.0190397
ko05166	Human T-cell leukemia virus 1 infection	2	11	13	247	0.053	6.701	0.00227021	0.0280371
ko05204	Chemical carcinogenesis - DNA adducts	7	1	8	111	0.072	4.124	0.00242048	0.0284694
ko04512	ECM-receptor interaction	0	7	7	89	0.079	3.608	0.00274682	0.0308392
ko04212	Longevity regulating pathway - worm	5	1	6	89	0.067	3.093	0.0113945	0.122367
ko04913	Ovarian steroidogenesis	3	2	5	69	0.072	2.577	0.015289	0.157349
ko05222	Small cell lung cancer	2	4	6	96	0.062	3.093	0.0161105	0.159172
ko04390	Hippo signaling pathway	6	2	8	158	0.051	4.124	0.0190971	0.181423
ko00230	Purine metabolism	4	3	7	139	0.05	3.608	0.0282682	0.258602
ko03410	Base excision repair	0	3	3	35	0.086	1.546	0.037363	0.31823
ko04215	Apoptosis - multiple species	2	1	3	35	0.086	1.546	0.037363	0.31823
ko05210	Colorectal cancer	4	1	5	90	0.056	2.577	0.0420669	0.346351
ko05217	Basal cell carcinoma	3	1	4	63	0.063	2.062	0.0442727	0.349877
ko04210	Apoptosis	6	1	7	154	0.045	3.608	0.0453282	0.349877
ko01522	Endocrine resistance	3	2	5	93	0.054	2.577	0.047326	0.354228
ko00910	Nitrogen metabolism	2	0	2	17	0.118	1.031	0.0493554	0.358552
ko04216	Ferroptosis	3	0	3	41	0.073	1.546	0.0555463	0.388787
ko04934	Cushing syndrome	3	4	7	162	0.043	3.608	0.0566653	0.388787
ko00860	Porphyrin metabolism	3	0	3	43	0.07	1.546	0.0623876	0.402702
ko04510	Focal adhesion	1	7	8	201	0.04	4.124	0.0639804	0.402702
ko04151	PI3K-Akt signaling pathway	7	9	16	499	0.032	8.247	0.0641902	0.402702
ko04068	FoxO signaling pathway	2	4	6	134	0.045	3.093	0.0652149	0.402702
ko01100	Metabolic pathways	31	11	42	1593	0.026	21.649	0.0723463	0.435842
ko05212	Pancreatic cancer	2	2	4	77	0.052	2.062	0.0804291	0.472999
ko05412	Arrhythmogenic right ventricular cardiomyopathy	0	4	4	79	0.051	2.062	0.0865098	0.496929
ko03430	Mismatch repair	0	2	2	24	0.083	1.031	0.0910379	0.505679
ko04810	Regulation of actin cytoskeleton	0	8	8	219	0.037	4.124	0.0940171	0.505679
ko04630	JAK-STAT signaling pathway	5	2	7	183	0.038	3.608	0.094175	0.505679
ko05224	Breast cancer	4	2	6	149	0.04	3.093	0.0968671	0.509068
ko04140	Autophagy - animal	5	1	6	152	0.039	3.093	0.104035	0.535345
ko05203	Viral carcinogenesis	3	5	8	227	0.035	4.124	0.109587	0.552407
ko04066	HIF-1 signaling pathway	4	1	5	121	0.041	2.577	0.11421	0.564199
ko00232	Caffeine metabolism	1	0	1	6	0.167	0.515	0.120677	0.584453
ko05410	Hypertrophic cardiomyopathy	0	4	4	91	0.044	2.062	0.127369	0.602397
ko00512	Mucin type O-glycan biosynthesis	1	1	2	30	0.067	1.031	0.132336	0.602397
ko00240	Pyrimidine metabolism	0	3	3	60	0.05	1.546	0.134137	0.602397
ko04923	Regulation of lipolysis in adipocytes	1	2	3	60	0.05	1.546	0.134137	0.602397
ko00590	Arachidonic acid metabolism	3	1	4	94	0.043	2.062	0.138662	0.611599
ko04610	Complement and coagulation cascades	0	4	4	95	0.042	2.062	0.142513	0.617559
ko04137	Mitophagy - animal	2	1	3	63	0.048	1.546	0.148912	0.634158
ko04213	Longevity regulating pathway - multiple species	2	1	3	64	0.047	1.546	0.15395	0.644501
ko05215	Prostate cancer	2	2	4	101	0.04	2.062	0.166477	0.685329
ko00750	Vitamin B6 metabolism	1	0	1	9	0.111	0.515	0.175465	0.701613
ko04550	Signaling pathways regulating pluripotency of stem cells	4	1	5	141	0.035	2.577	0.179739	0.701613
ko04916	Melanogenesis	4	0	4	105	0.038	2.062	0.183198	0.701613
ko00040	Pentose and glucuronate interconversions	2	0	2	37	0.054	1.031	0.184587	0.701613
ko05163	Human cytomegalovirus infection	6	2	8	259	0.031	4.124	0.184635	0.701613
ko04614	Renin-angiotensin system	1	1	2	38	0.053	1.031	0.192286	0.719615
ko05218	Melanoma	2	1	3	73	0.041	1.546	0.201448	0.733135
ko04060	Cytokine-cytokine receptor interaction	6	3	9	306	0.029	4.639	0.201835	0.733135
ko05214	Glioma	2	1	3	75	0.04	1.546	0.212444	0.751623
ko05226	Gastric cancer	3	2	5	150	0.033	2.577	0.213011	0.751623
ko05133	Pertussis	0	3	3	77	0.039	1.546	0.223568	0.766961
ko05220	Chronic myeloid leukemia	2	1	3	77	0.039	1.546	0.223568	0.766961
ko00130	Ubiquinone and other terpenoid-quinone biosynthesis	1	0	1	12	0.083	0.515	0.226856	0.767582
ko05145	Toxoplasmosis	3	1	4	117	0.034	2.062	0.236286	0.788684
ko05162	Measles	4	1	5	158	0.032	2.577	0.2441	0.795759
ko03420	Nucleotide excision repair	0	2	2	45	0.044	1.031	0.247063	0.795759
ko04150	mTOR signaling pathway	5	0	5	159	0.031	2.577	0.248071	0.795759
ko05161	Hepatitis B	1	4	5	166	0.03	2.577	0.276305	0.866348
ko04141	Protein processing in endoplasmic reticulum	4	1	5	167	0.03	2.577	0.280395	0.866348
ko04146	Peroxisome	1	2	3	87	0.034	1.546	0.280598	0.866348
ko00730	Thiamine metabolism	1	0	1	16	0.062	0.515	0.290454	0.885704
ko00520	Amino sugar and nucleotide sugar metabolism	2	0	2	51	0.039	1.031	0.294448	0.886935
ko04979	Cholesterol metabolism	2	0	2	52	0.038	1.031	0.302323	0.899683
ko04978	Mineral absorption	2	0	2	53	0.038	1.031	0.310183	0.912084
ko05202	Transcriptional misregulation in cancer	4	4	8	306	0.026	4.124	0.323187	0.939145
ko00670	One carbon pool by folate	1	0	1	19	0.053	0.515	0.334711	0.947523
ko04061	Viral protein interaction with cytokine and cytokine receptor	2	1	3	97	0.031	1.546	0.338785	0.947523
ko04612	Antigen processing and presentation	3	0	3	97	0.031	1.546	0.338785	0.947523
ko02010	ABC transporters	2	0	2	57	0.035	1.031	0.341415	0.947523
ko00220	Arginine biosynthesis	0	1	1	20	0.05	0.515	0.348844	0.95727
ko05144	Malaria	1	1	2	59	0.034	1.031	0.356872	0.95727
ko04974	Protein digestion and absorption	0	3	3	101	0.03	1.546	0.362057	0.95727
ko04370	VEGF signaling pathway	2	0	2	60	0.033	1.031	0.364553	0.95727
ko00564	Glycerophospholipid metabolism	2	1	3	102	0.029	1.546	0.367858	0.95727
ko00140	Steroid hormone biosynthesis	1	2	3	103	0.029	1.546	0.373651	0.95727
ko00100	Steroid biosynthesis	1	0	1	22	0.045	0.515	0.376221	0.95727
ko04964	Proximal tubule bicarbonate reclamation	0	1	1	22	0.045	0.515	0.376221	0.95727
ko05134	Legionellosis	2	0	2	62	0.032	1.031	0.379808	0.95727
ko04391	Hippo signaling pathway - fly	0	2	2	64	0.031	1.031	0.394908	0.974567
ko00561	Glycerolipid metabolism	1	1	2	65	0.031	1.031	0.402396	0.974567
ko00515	Mannose type O-glycan biosynthesis	1	0	1	24	0.042	0.515	0.402453	0.974567
ko00534	Glycosaminoglycan biosynthesis - heparan sulfate / heparin	1	0	1	24	0.042	0.515	0.402453	0.974567
ko04977	Vitamin digestion and absorption	1	0	1	25	0.04	0.515	0.415154	0.98539
ko05223	Non-small cell lung cancer	1	1	2	67	0.03	1.031	0.417239	0.98539
ko04625	C-type lectin receptor signaling pathway	2	1	3	113	0.027	1.546	0.430857	0.98539
ko04921	Oxytocin signaling pathway	3	1	4	159	0.025	2.062	0.43679	0.98539
ko05211	Renal cell carcinoma	2	0	2	70	0.029	1.031	0.43915	0.98539
ko05170	Human immunodeficiency virus 1 infection	1	5	6	252	0.024	3.093	0.445303	0.98539
ko04920	Adipocytokine signaling pathway	1	1	2	71	0.028	1.031	0.446355	0.98539
ko04010	MAPK signaling pathway	6	1	7	300	0.023	3.608	0.452826	0.98539
ko00562	Inositol phosphate metabolism	1	1	2	73	0.027	1.031	0.460608	0.98539
ko00790	Folate biosynthesis	0	1	1	29	0.034	0.515	0.463329	0.98539
ko04725	Cholinergic synapse	2	1	3	119	0.025	1.546	0.464294	0.98539
ko04919	Thyroid hormone signaling pathway	2	1	3	119	0.025	1.546	0.464294	0.98539
ko05205	Proteoglycans in cancer	5	0	5	212	0.024	2.577	0.468896	0.98539
ko04668	TNF signaling pathway	3	0	3	120	0.025	1.546	0.469786	0.98539
ko04724	Glutamatergic synapse	1	2	3	120	0.025	1.546	0.469786	0.98539
ko00053	Ascorbate and aldarate metabolism	1	0	1	30	0.033	0.515	0.474742	0.98539
ko00062	Fatty acid elongation	1	0	1	30	0.033	0.515	0.474742	0.98539
ko04514	Cell adhesion molecules	2	2	4	168	0.024	2.062	0.478962	0.985864
ko04640	Hematopoietic cell lineage	3	2	5	217	0.023	2.577	0.489359	0.990751
ko05167	Kaposi sarcoma-associated herpesvirus infection	4	1	5	217	0.023	2.577	0.489359	0.990751
ko04152	AMPK signaling pathway	1	2	3	127	0.024	1.546	0.507494	1
ko00030	Pentose phosphate pathway	1	0	1	33	0.03	0.515	0.507554	1
ko01521	EGFR tyrosine kinase inhibitor resistance	2	0	2	80	0.025	1.031	0.50876	1
ko04136	Autophagy - other	1	0	1	34	0.029	0.515	0.518032	1
ko01040	Biosynthesis of unsaturated fatty acids	1	0	1	35	0.029	0.515	0.528287	1
ko04012	ErbB signaling pathway	2	0	2	86	0.023	1.031	0.547752	1
ko00051	Fructose and mannose metabolism	1	0	1	37	0.027	0.515	0.548152	1
ko05216	Thyroid cancer	1	0	1	37	0.027	0.515	0.548152	1
ko04371	Apelin signaling pathway	1	2	3	138	0.022	1.546	0.563805	1
ko04926	Relaxin signaling pathway	2	1	3	138	0.022	1.546	0.563805	1
ko05010	Alzheimer disease	4	3	7	334	0.021	3.608	0.566897	1
ko00350	Tyrosine metabolism	1	0	1	40	0.025	0.515	0.576399	1
ko05033	Nicotine addiction	1	0	1	40	0.025	0.515	0.576399	1
ko04915	Estrogen signaling pathway	3	0	3	141	0.021	1.546	0.578475	1
ko04211	Longevity regulating pathway	1	1	2	92	0.022	1.031	0.58454	1
ko04120	Ubiquitin mediated proteolysis	1	2	3	144	0.021	1.546	0.592834	1
ko04341	Hedgehog signaling pathway - fly	0	1	1	42	0.024	0.515	0.594248	1
ko04350	TGF-beta signaling pathway	0	2	2	95	0.021	1.031	0.602094	1
ko00760	Nicotinate and nicotinamide metabolism	1	0	1	44	0.023	0.515	0.611348	1
ko04361	Axon regeneration	0	2	2	97	0.021	1.031	0.613484	1
ko05032	Morphine addiction	1	1	2	98	0.02	1.031	0.619086	1
ko00514	Other types of O-glycan biosynthesis	0	1	1	45	0.022	0.515	0.619627	1
ko04070	Phosphatidylinositol signaling system	1	1	2	99	0.02	1.031	0.624625	1
ko04657	IL-17 signaling pathway	1	1	2	99	0.02	1.031	0.624625	1
ko04932	Non-alcoholic fatty liver disease	2	1	3	151	0.02	1.546	0.625097	1
ko00830	Retinol metabolism	2	0	2	102	0.02	1.031	0.64087	1
ko00565	Ether lipid metabolism	1	0	1	48	0.021	0.515	0.643426	1
ko04933	AGE-RAGE signaling pathway in diabetic complications	2	0	2	103	0.019	1.031	0.646162	1
ko05169	Epstein-Barr virus infection	4	3	7	360	0.019	3.608	0.646325	1
ko04930	Type II diabetes mellitus	0	1	1	50	0.02	0.515	0.658463	1
ko04928	Parathyroid hormone synthesis, secretion and action	2	0	2	108	0.019	1.031	0.671701	1
ko00071	Fatty acid degradation	1	0	1	52	0.019	0.515	0.67287	1
ko00380	Tryptophan metabolism	1	0	1	52	0.019	0.515	0.67287	1
ko04214	Apoptosis - fly	0	1	1	52	0.019	0.515	0.67287	1
ko04024	cAMP signaling pathway	2	2	4	215	0.019	2.062	0.673203	1
ko05414	Dilated cardiomyopathy	0	4	4	215	0.019	2.062	0.673203	1
ko04330	Notch signaling pathway	1	0	1	54	0.019	0.515	0.686671	1
ko04931	Insulin resistance	1	1	2	112	0.018	1.031	0.691047	1
ko00330	Arginine and proline metabolism	0	1	1	55	0.018	0.515	0.693353	1
ko00280	Valine, leucine and isoleucine degradation	1	0	1	57	0.018	0.515	0.706295	1
ko05332	Graft-versus-host disease	1	0	1	58	0.017	0.515	0.71256	1
ko04935	Growth hormone synthesis, secretion and action	0	2	2	117	0.017	1.031	0.713905	1
ko05213	Endometrial cancer	1	0	1	59	0.017	0.515	0.718693	1
ko04022	cGMP-PKG signaling pathway	1	2	3	175	0.017	1.546	0.722099	1
ko04670	Leukocyte transendothelial migration	1	1	2	119	0.017	1.031	0.722645	1
ko04064	NF-kappa B signaling pathway	4	0	4	230	0.017	2.062	0.723593	1
ko04217	Necroptosis	2	1	3	179	0.017	1.546	0.736221	1
ko01212	Fatty acid metabolism	1	0	1	62	0.016	0.515	0.73632	1
ko04380	Osteoclast differentiation	1	1	2	127	0.016	1.031	0.755391	1
ko04730	Long-term depression	1	0	1	66	0.015	0.515	0.758126	1
ko05031	Amphetamine addiction	1	0	1	68	0.015	0.515	0.768346	1
ko04622	RIG-I-like receptor signaling pathway	1	0	1	70	0.014	0.515	0.778136	1
ko04940	Type I diabetes mellitus	1	0	1	70	0.014	0.515	0.778136	1
ko04927	Cortisol synthesis and secretion	0	1	1	72	0.014	0.515	0.787515	1
ko04520	Adherens junction	1	0	1	73	0.014	0.515	0.792056	1
ko05221	Acute myeloid leukemia	0	1	1	73	0.014	0.515	0.792056	1
ko05150	Staphylococcus aureus infection	1	3	4	256	0.016	2.062	0.79695	1
ko04270	Vascular smooth muscle contraction	0	2	2	139	0.014	1.031	0.798261	1
ko04924	Renin secretion	0	1	1	75	0.013	0.515	0.800849	1
ko04726	Serotonergic synapse	2	0	2	141	0.014	1.031	0.804726	1
ko04971	Gastric acid secretion	0	1	1	76	0.013	0.515	0.805106	1
ko04080	Neuroactive ligand-receptor interaction	3	3	6	374	0.016	3.093	0.810798	1
ko04144	Endocytosis	4	0	4	265	0.015	2.062	0.818406	1
ko05322	Systemic lupus erythematosus	1	3	4	265	0.015	2.062	0.818406	1
ko04142	Lysosome	2	0	2	146	0.014	1.031	0.820093	1
ko04013	MAPK signaling pathway - fly	0	1	1	81	0.012	0.515	0.82507	1
ko03040	Spliceosome	2	0	2	149	0.013	1.031	0.828787	1
ko04723	Retrograde endocannabinoid signaling	2	0	2	149	0.013	1.031	0.828787	1
ko03018	RNA degradation	1	0	1	83	0.012	0.515	0.832473	1
ko04976	Bile secretion	1	0	1	83	0.012	0.515	0.832473	1
ko01230	Biosynthesis of amino acids	1	0	1	84	0.012	0.515	0.836057	1
ko04540	Gap junction	0	1	1	87	0.011	0.515	0.846358	1
ko04742	Taste transduction	0	1	1	87	0.011	0.515	0.846358	1
ko04911	Insulin secretion	0	1	1	87	0.011	0.515	0.846358	1
ko05323	Rheumatoid arthritis	3	0	3	221	0.014	1.546	0.852388	1
ko04658	Th1 and Th2 cell differentiation	1	0	1	92	0.011	0.515	0.862115	1
ko05235	PD-L1 expression and PD-1 checkpoint pathway in cancer	1	0	1	92	0.011	0.515	0.862115	1
ko04310	Wnt signaling pathway	2	0	2	162	0.012	1.031	0.862259	1
ko03320	PPAR signaling pathway	1	0	1	93	0.011	0.515	0.865068	1
ko04015	Rap1 signaling pathway	2	1	3	228	0.013	1.546	0.866695	1
ko04727	GABAergic synapse	0	1	1	95	0.011	0.515	0.870786	1
ko05160	Hepatitis C	1	1	2	170	0.012	1.031	0.879778	1
ko05017	Spinocerebellar ataxia	1	0	1	99	0.01	0.515	0.881509	1
ko04530	Tight junction	1	1	2	171	0.012	1.031	0.881818	1
ko05231	Choline metabolism in cancer	0	1	1	101	0.01	0.515	0.886534	1
ko04925	Aldosterone synthesis and secretion	0	1	1	103	0.01	0.515	0.891347	1
ko04922	Glucagon signaling pathway	1	0	1	104	0.01	0.515	0.893676	1
ko04713	Circadian entrainment	1	0	1	105	0.01	0.515	0.895956	1
ko04360	Axon guidance	1	1	2	182	0.011	1.031	0.902246	1
ko04659	Th17 cell differentiation	1	0	1	108	0.009	0.515	0.902508	1
ko04660	T cell receptor signaling pathway	1	0	1	108	0.009	0.515	0.902508	1
ko04020	Calcium signaling pathway	1	3	4	316	0.013	2.062	0.907491	1
ko05142	Chagas disease	0	1	1	112	0.009	0.515	0.91061	1
ko04972	Pancreatic secretion	0	1	1	114	0.009	0.515	0.914406	1
ko04062	Chemokine signaling pathway	1	1	2	191	0.01	1.031	0.916468	1
ko05140	Leishmaniasis	1	1	2	192	0.01	1.031	0.917923	1
ko04071	Sphingolipid signaling pathway	1	0	1	125	0.008	0.515	0.932592	1
ko04072	Phospholipase D signaling pathway	1	2	3	273	0.011	1.546	0.93278	1
ko01200	Carbon metabolism	1	0	1	127	0.008	0.515	0.935459	1
ko04611	Platelet activation	0	1	1	128	0.008	0.515	0.936846	1
ko05416	Viral myocarditis	2	0	2	208	0.01	1.031	0.938202	1
ko05012	Parkinson disease	0	1	1	133	0.008	0.515	0.943351	1
ko04728	Dopaminergic synapse	1	0	1	138	0.007	0.515	0.949189	1
ko04910	Insulin signaling pathway	0	1	1	142	0.007	0.515	0.953425	1
ko04261	Adrenergic signaling in cardiomyocytes	0	1	1	147	0.007	0.515	0.958229	1
ko04145	Phagosome	2	1	3	307	0.01	1.546	0.961066	1
ko04014	Ras signaling pathway	2	0	2	240	0.008	1.031	0.965431	1
ko05131	Shigellosis	2	0	2	241	0.008	1.031	0.966062	1
ko05143	African trypanosomiasis	1	0	1	158	0.006	0.515	0.967133	1
ko05340	Primary immunodeficiency	1	0	1	161	0.006	0.515	0.969215	1
ko04672	Intestinal immune network for IgA production	1	0	1	168	0.006	0.515	0.973576	1
ko05016	Huntington disease	2	0	2	260	0.008	1.031	0.976144	1
ko03013	Nucleocytoplasmic transport	0	1	1	175	0.006	0.515	0.977322	1
ko05330	Allograft rejection	1	0	1	183	0.005	0.515	0.980961	1
ko05164	Influenza A	1	0	1	185	0.005	0.515	0.981775	1
ko04664	Fc epsilon RI signaling pathway	1	0	1	190	0.005	0.515	0.983664	1
ko05320	Autoimmune thyroid disease	1	0	1	199	0.005	0.515	0.986586	1
ko05034	Alcoholism	0	1	1	204	0.005	0.515	0.987978	1
ko05152	Tuberculosis	1	1	2	305	0.007	1.031	0.989834	1
ko04714	Thermogenesis	1	0	1	223	0.004	0.515	0.992077	1
ko04650	Natural killer cell mediated cytotoxicity	1	0	1	228	0.004	0.515	0.992901	1
ko05132	Salmonella infection	1	0	1	230	0.004	0.515	0.993207	1
ko05146	Amoebiasis	0	1	1	232	0.004	0.515	0.993499	1
ko05168	Herpes simplex virus 1 infection	1	0	1	551	0.002	0.515	0.999995	1
ko04740	Olfactory transduction	0	1	1	1195	0.001	0.515	1	1

## Sheet: Table S5
Table S5. Reactome enrichment of DEGs enriched between Ctrl and H2O2 group
ID	Descrption	Up Gene Num	Down Gene Num	fg_num	bg_num	Rich Ratio	Per	P value	Q value
R-MMU-1640170	Cell Cycle	3	70	73	538	0.136	27.239	3.41081e-32	3.10417e-29
R-MMU-69620	Cell Cycle Checkpoints	2	48	50	225	0.222	18.657	3.64767e-32	3.10417e-29
R-MMU-69278	Cell Cycle, Mitotic	2	64	66	487	0.136	24.627	6.40123e-29	3.63163e-26
R-MMU-2468287	CDK1 phosphorylates CDCA5 (Sororin) at centromeres	0	33	33	123	0.268	12.313	3.45573e-24	6.80292e-22
R-MMU-2500257	Resolution of Sister Chromatid Cohesion	0	33	33	123	0.268	12.313	3.45573e-24	6.80292e-22
R-MMU-141409	Mad1 binds kinetochore	0	30	30	97	0.309	11.194	4.39672e-24	6.80292e-22
R-MMU-141422	MAD2 converted to an inhibitory state via interaction with Mad1	0	30	30	97	0.309	11.194	4.39672e-24	6.80292e-22
R-MMU-141424	Amplification of signal from the kinetochores	0	30	30	97	0.309	11.194	4.39672e-24	6.80292e-22
R-MMU-141431	MAD2 associates with the Mad1 kinetochore complex	0	30	30	97	0.309	11.194	4.39672e-24	6.80292e-22
R-MMU-141439	Release of activated MAD2 from kinetochores	0	30	30	97	0.309	11.194	4.39672e-24	6.80292e-22
R-MMU-141444	Amplification of signal from unattached kinetochores via a MAD2 inhibitory signal	0	30	30	97	0.309	11.194	4.39672e-24	6.80292e-22
R-MMU-5666129	CDC42:GTP recruits DIAPH2-2 to kinetochores	0	30	30	99	0.303	11.194	8.66757e-24	1.13479e-21
R-MMU-5666160	AURKB phosphorylates DIAPH2-2 at kinetochores	0	30	30	99	0.303	11.194	8.66757e-24	1.13479e-21
R-MMU-2467809	ESPL1 (Separase) cleaves centromeric cohesin	0	32	32	121	0.264	11.94	2.89172e-23	3.51551e-21
R-MMU-2555396	Mitotic Metaphase and Anaphase	0	34	34	147	0.231	12.687	1.34807e-22	1.52961e-20
R-MMU-1638803	Phosphorylation of cohesin by PLK1 at centromeres	0	31	31	120	0.258	11.567	3.14509e-22	2.81734e-20
R-MMU-1638821	PP2A-B56 dephosphorylates centromeric cohesin	0	31	31	120	0.258	11.567	3.14509e-22	2.81734e-20
R-MMU-2467811	Separation of sister chromatids	0	31	31	120	0.258	11.567	3.14509e-22	2.81734e-20
R-MMU-2484822	Kinetochore assembly	0	31	31	120	0.258	11.567	3.14509e-22	2.81734e-20
R-MMU-375302	Kinetochore capture of astral microtubules	0	30	30	111	0.27	11.194	3.62878e-22	3.08809e-20
R-MMU-2467813	Separation of Sister Chromatids	0	33	33	143	0.231	12.313	6.38439e-22	4.97677e-20
R-MMU-5666169	Kinetochore capture of astral microtubules is positively regulated by CDC42:GTP:p-S196-DIAPH2-2	0	30	30	113	0.265	11.194	6.43296e-22	4.97677e-20
R-MMU-69618	Mitotic Spindle Checkpoint	0	30	30	114	0.263	11.194	8.52428e-22	6.30796e-20
R-MMU-68882	Mitotic Anaphase	0	33	33	146	0.226	12.313	1.29022e-21	9.14981e-20
R-MMU-68877	Mitotic Prometaphase	0	37	37	192	0.193	13.806	1.42384e-21	9.69348e-20
R-MMU-5663220	RHO GTPases Activate Formins	0	31	31	137	0.226	11.567	2.26273e-20	1.48122e-18
R-MMU-68886	M Phase	1	43	44	319	0.138	16.418	1.65539e-19	1.04351e-17
R-MMU-194315	Signaling by Rho GTPases	1	47	48	434	0.111	17.91	3.3323e-17	2.02556e-15
R-MMU-195258	RHO GTPase Effectors	0	39	39	304	0.128	14.552	2.96256e-16	1.73871e-14
R-MMU-983189	Kinesins	1	13	14	55	0.255	5.224	1.4092e-10	7.49519e-09
R-MMU-983259	Kinesins move along microtubules consuming ATP	1	13	14	55	0.255	5.224	1.4092e-10	7.49519e-09
R-MMU-983266	Kinesins bind microtubules	1	13	14	55	0.255	5.224	1.4092e-10	7.49519e-09
R-MMU-69481	G2/M Checkpoints	0	16	16	100	0.16	5.97	1.01234e-08	5.22121e-07
R-MMU-6811426	Retrograde COPI vesicles bind kinesin and microtubules	1	13	14	76	0.184	5.224	1.33303e-08	6.673e-07
R-MMU-176298	Activation of claspin	0	8	8	20	0.4	2.985	2.58416e-08	1.22173e-06
R-MMU-176318	Loading of claspin onto DNA during replication origin firing	0	8	8	20	0.4	2.985	2.58416e-08	1.22173e-06
R-MMU-5686440	MUS81:EME1,EME2 cleaves D-loop	0	9	9	28	0.321	3.358	3.16002e-08	1.45361e-06
R-MMU-176187	Activation of ATR in response to replication stress	0	10	10	37	0.27	3.731	3.45153e-08	1.54592e-06
R-MMU-6811423	Retrograde vesicle is tethered at the ER by the NRZ complex and t-SNAREs	1	13	14	82	0.171	5.224	3.68439e-08	1.60791e-06
R-MMU-69206	G1/S Transition	1	11	12	58	0.207	4.478	3.80039e-08	1.61707e-06
R-MMU-453279	Mitotic G1-G1/S phases	1	13	14	84	0.167	5.224	5.06534e-08	2.10273e-06
R-MMU-5693584	Cleavage of Holliday junctions by GEN1 or SLX1A:SLX4:MUS81:EME1,(MUS81:EME2)	0	9	9	31	0.29	3.358	8.58506e-08	3.47899e-06
R-MMU-5693568	Resolution of D-loop Structures through Holliday Junction Intermediates	0	9	9	32	0.281	3.358	1.16623e-07	4.6161e-06
R-MMU-5693620	D-loop formation mediated by PALB2, BRCA2 and RAD51	0	8	8	24	0.333	2.985	1.37223e-07	5.19008e-06
R-MMU-69273	Cyclin A/B1/B2 associated events during G2/M transition	0	8	8	24	0.333	2.985	1.37223e-07	5.19008e-06
R-MMU-5693537	Resolution of D-Loop Structures	0	9	9	33	0.273	3.358	1.5657e-07	5.66982e-06
R-MMU-6791312	TP53 Regulates Transcription of Cell Cycle Genes	2	7	9	33	0.273	3.358	1.5657e-07	5.66982e-06
R-MMU-5685838	CX3 complex binds D-loop structures	0	8	8	25	0.32	2.985	1.97073e-07	6.57682e-06
R-MMU-5686469	Resolution of D-loops cleaved by MUS81:EME1 or MUS81:EME2	0	8	8	25	0.32	2.985	1.97073e-07	6.57682e-06
R-MMU-5686483	Resolution of Holliday junctions cleaved by GEN1 or SLX1A:SLX4:MUS81:EME1,(MUS81:EME2)	0	8	8	25	0.32	2.985	1.97073e-07	6.57682e-06
R-MMU-5693539	Ligation of DNA and formation of Holliday structures following repair synthesis	0	8	8	25	0.32	2.985	1.97073e-07	6.57682e-06
R-MMU-6811434	COPI-dependent Golgi-to-ER retrograde traffic	1	13	14	94	0.149	5.224	2.18005e-07	7.13547e-06
R-MMU-69242	S Phase	1	13	14	95	0.147	5.224	2.49532e-07	8.01327e-06
R-MMU-5693554	Resolution of D-loop Structures through Synthesis-Dependent Strand Annealing (SDSA)	0	8	8	26	0.308	2.985	2.77996e-07	8.60271e-06
R-MMU-5693589	D-loop dissociation and strand annealing	0	8	8	26	0.308	2.985	2.77996e-07	8.60271e-06
R-MMU-5693538	Homology Directed Repair	0	16	16	127	0.126	5.97	3.17681e-07	9.65522e-06
R-MMU-68960	DNA polymerase epsilon binds at the origin	0	8	8	27	0.296	2.985	3.858e-07	1.14708e-05
R-MMU-68917	Cdc45 associates with the pre-replicative complex at the origin	0	7	7	19	0.368	2.612	3.90897e-07	1.14708e-05
R-MMU-606279	Deposition of new CENPA-containing nucleosomes at the centromere	0	7	7	20	0.35	2.612	5.87465e-07	1.63912e-05
R-MMU-606349	Mis18 complex binds the centromere	0	7	7	20	0.35	2.612	5.87465e-07	1.63912e-05
R-MMU-774815	Nucleosome assembly	0	7	7	20	0.35	2.612	5.87465e-07	1.63912e-05
R-MMU-5693567	HDR through Homologous Recombination (HRR) or Single Strand Annealing (SSA)	0	15	15	121	0.124	5.597	9.23578e-07	2.53537e-05
R-MMU-5685341	BCDX2 complex stabilizes RAD51 filament	0	7	7	22	0.318	2.612	1.23333e-06	3.26531e-05
R-MMU-68916	DNA Replication Factor A (RPA) associates with the pre-replicative complex at the origin	0	7	7	22	0.318	2.612	1.23333e-06	3.26531e-05
R-MMU-68914	DNA polymerase alpha:primase binds at the origin	0	8	8	31	0.258	2.985	1.24703e-06	3.26531e-05
R-MMU-6804116	TP53 Regulates Transcription of Genes Involved in G1 Cell Cycle Arrest	1	4	5	9	0.556	1.866	1.66213e-06	4.28628e-05
R-MMU-68962	Activation of the pre-replicative complex	0	8	8	33	0.242	2.985	2.09336e-06	5.31777e-05
R-MMU-68919	Mcm10 associates with the pre-replicative complex, stabilizing Mcm2-7	0	6	6	16	0.375	2.239	2.45413e-06	6.05353e-05
R-MMU-68940	Cdt1 is displaced from the pre-replicative complex.	0	6	6	16	0.375	2.239	2.45413e-06	6.05353e-05
R-MMU-983231	Factors involved in megakaryocyte development and platelet production	2	13	15	131	0.115	5.597	2.55902e-06	6.22207e-05
R-MMU-156711	Polo-like kinase mediated events	0	4	4	5	0.8	1.493	2.63178e-06	6.30887e-05
R-MMU-5684882	CHEK1 is recruited to resected DNA DSBs	0	8	8	36	0.222	2.985	4.2501e-06	9.90913e-05
R-MMU-5684887	Activation of CHEK1 at resected DNA DSBs	0	8	8	36	0.222	2.985	4.2501e-06	9.90913e-05
R-MMU-5693593	D-loop extension by DNA polymerases	0	9	9	48	0.188	3.358	4.75981e-06	0.000109476
R-MMU-5693532	DNA Double-Strand Break Repair	0	16	16	156	0.103	5.97	5.0829e-06	0.000115348
R-MMU-68918	CDK and DDK associate with the Mcm10:pre-replicative complex	0	6	6	18	0.333	2.239	5.4334e-06	0.000120099
R-MMU-68944	Orc1 is phosphorylated by cyclin A/CDK2	0	6	6	18	0.333	2.239	5.4334e-06	0.000120099
R-MMU-5685942	HDR through Homologous Recombination (HRR)	0	10	10	65	0.154	3.731	9.05401e-06	0.000197563
R-MMU-8856688	Golgi-to-ER retrograde transport	1	13	14	130	0.108	5.224	1.13879e-05	0.000245345
R-MMU-5693579	Homologous DNA Pairing and Strand Exchange	0	8	8	41	0.195	2.985	1.19252e-05	0.000253489
R-MMU-176409	APC/C:Cdc20 mediated degradation of mitotic proteins	0	7	7	30	0.233	2.612	1.22128e-05	0.000253489
R-MMU-176814	Activation of APC/C and APC/C:Cdc20 mediated degradation of mitotic proteins	0	7	7	30	0.233	2.612	1.22128e-05	0.000253489
R-MMU-174143	APC/C-mediated degradation of cell cycle proteins	0	11	11	82	0.134	4.104	1.25446e-05	0.000254177
R-MMU-453276	Regulation of mitotic cell cycle	0	11	11	82	0.134	4.104	1.25446e-05	0.000254177
R-MMU-73886	Chromosome Maintenance	0	8	8	45	0.178	2.985	2.44804e-05	0.000490184
R-MMU-453274	Mitotic G2-G2/M phases	1	13	14	140	0.1	5.224	2.65935e-05	0.000526304
R-MMU-68849	Mcm2-7 associates with the Cdt1:CDC6:ORC:origin complex, forming the pre-replicative complex (preRC)	0	5	5	15	0.333	1.866	3.46225e-05	0.000677327
R-MMU-68949	Orc1 removal from chromatin	0	6	6	25	0.24	2.239	4.41415e-05	0.000853736
R-MMU-5685985	EXO1 or DNA2 in complex with BLM or WRN binds initially resected DNA DSBs along with BRIP1 recruitment	0	5	5	16	0.312	1.866	4.92445e-05	0.000931268
R-MMU-5685994	Long-range resection of DNA DSBs by EXO1 or DNA2	0	5	5	16	0.312	1.866	4.92445e-05	0.000931268
R-MMU-73894	DNA Repair	0	21	21	296	0.071	7.836	5.67136e-05	0.00106073
R-MMU-5693616	Presynaptic phase of homologous DNA pairing and strand exchange	0	7	7	38	0.184	2.612	6.28344e-05	0.00116244
R-MMU-2213248	Transport of antigen loaded MHC II molecules to surface	0	9	9	66	0.136	3.358	6.84626e-05	0.00125294
R-MMU-141437	Formation of the MCC complex	0	3	3	4	0.75	1.119	7.82722e-05	0.00137339
R-MMU-170055	Myt-1 mediated phosphorylation of Cyclin B:Cdc2 complexes	0	3	3	4	0.75	1.119	7.82722e-05	0.00137339
R-MMU-170161	Dephosphorylation of cytoplasmic Cyclin B1/B2:phospho-Cdc2 (Thr 14, Tyr 15) complexes by CDC25B	0	3	3	4	0.75	1.119	7.82722e-05	0.00137339
R-MMU-69478	G2/M DNA replication checkpoint	0	3	3	4	0.75	1.119	7.82722e-05	0.00137339
R-MMU-179419	APC:Cdc20 mediated degradation of cell cycle proteins prior to satisfation of the cell cycle checkpoint	0	6	6	28	0.214	2.239	8.76666e-05	0.00152254
R-MMU-69275	G2/M Transition	1	12	13	138	0.094	4.851	9.5949e-05	0.00164955
R-MMU-3700989	Transcriptional Regulation by TP53	8	10	18	241	0.075	6.716	0.000101108	0.00172086
R-MMU-5693607	Processing of DNA double-strand break ends	0	10	10	87	0.115	3.731	0.000119544	0.00201449
R-MMU-5693542	Association of RPA complexes with ssDNA at resected DNA DSBs	0	5	5	19	0.263	1.866	0.000122583	0.00204546
R-MMU-69615	G1/S DNA Damage Checkpoints	2	3	5	20	0.25	1.866	0.000159833	0.0026221
R-MMU-69306	DNA Replication	0	12	12	126	0.095	4.478	0.000160222	0.0026221
R-MMU-69239	Synthesis of DNA	0	9	9	74	0.122	3.358	0.000169096	0.00274097
R-MMU-170153	Dephosphorylation of nuclear Cyclin B1:phospho-Cdc2 (Thr 14, Tyr15) complexes by Cdc25 phosphatases	0	3	3	5	0.6	1.119	0.000191733	0.00297106
R-MMU-174122	Phosphorylation of the Emi1 DSGxxS degron by Cyclin B:Cdc2	0	3	3	5	0.6	1.119	0.000191733	0.00297106
R-MMU-176417	Phosphorylation of Emi1	0	3	3	5	0.6	1.119	0.000191733	0.00297106
R-MMU-6793661	(CDK1,CDK2):CCNA phosphorylates MDM2 at T218	1	2	3	5	0.6	1.119	0.000191733	0.00297106
R-MMU-69052	Switching of origins to a post-replicative state	0	7	7	45	0.156	2.612	0.000192019	0.00297106
R-MMU-5684875	Binding of ATR:ATRIP to RPA at resected DNA DSBs	0	5	5	21	0.238	1.866	0.000205148	0.0031456
R-MMU-69656	Cyclin A:Cdk2-associated events at S phase entry	1	4	5	22	0.227	1.866	0.000259626	0.00394539
R-MMU-176408	Regulation of APC/C activators between G1/S and early anaphase	0	6	6	34	0.176	2.239	0.000272858	0.00400348
R-MMU-5686642	RAD52 promotes single strand annealing at resected DNA DSBs	0	6	6	34	0.176	2.239	0.000272858	0.00400348
R-MMU-5693561	RAD51 binds BRCA2 at resected DNA DSBs	0	6	6	34	0.176	2.239	0.000272858	0.00400348
R-MMU-5693564	Association of RAD51 with RAD52:DNA double-strand break ends	0	6	6	34	0.176	2.239	0.000272858	0.00400348
R-MMU-174088	Association of cell cycle proteins with the APC/C:Cdh1 complex	0	5	5	23	0.217	1.866	0.000324427	0.00471945
R-MMU-4088024	CCNA:CDK1/2 complexes and CCNB1:CDK1 complexes phosphorylate FOXM1	0	3	3	6	0.5	1.119	0.000375739	0.00531068
R-MMU-69005	Cdc6 protein is phosphorylated by CDK	0	3	3	6	0.5	1.119	0.000375739	0.00531068
R-MMU-69019	Mcm4,6,7 trimer forms and associates with the replication fork	0	3	3	6	0.5	1.119	0.000375739	0.00531068
R-MMU-5686657	ERCC1:XPF cleaves flaps generated by SSA	0	6	6	36	0.167	2.239	0.000377551	0.00531068
R-MMU-174171	Association of Cyclin A with the APC/C	0	5	5	24	0.208	1.866	0.00040077	0.00559107
R-MMU-69002	DNA Replication Pre-Initiation	0	9	9	83	0.108	3.358	0.000406388	0.00562336
R-MMU-176054	GST dimers conjugate GSH with cytosolic substrates	4	0	4	14	0.286	1.493	0.000433762	0.00595373
R-MMU-5685938	HDR through Single Strand Annealing (SSA)	0	6	6	37	0.162	2.239	0.000440471	0.00599745
R-MMU-174105	Degradation of multiubiquitinated cell cycle proteins	0	5	5	26	0.192	1.866	0.000593223	0.00795012
R-MMU-174195	Ubiquitination of cell cycle proteins targeted by the APC/C:Cdh1complex	0	5	5	26	0.192	1.866	0.000593223	0.00795012
R-MMU-187520	Cyclin E/A:Cdk2-mediated phosphorylation of p27/p21	1	2	3	7	0.429	1.119	0.000644313	0.00850094
R-MMU-5671970	Activated CIT binds KIF14 and PRC1	0	3	3	7	0.429	1.119	0.000644313	0.00850094
R-MMU-174104	Ubiquitination of Cyclin A by APC/C:Cdc20 complex	0	5	5	27	0.185	1.866	0.000712029	0.0087932
R-MMU-174178	APC/C:Cdh1 mediated degradation of Cdc20 and other APC/C:Cdh1 targeted proteins in late mitosis/early G1	0	5	5	27	0.185	1.866	0.000712029	0.0087932
R-MMU-174184	Cdc20:Phospho-APC/C mediated degradation of Cyclin A	0	5	5	27	0.185	1.866	0.000712029	0.0087932
R-MMU-174255	Degradation multiubiquitinated Cyclin A	0	5	5	27	0.185	1.866	0.000712029	0.0087932
R-MMU-141429	Inactivation of APC/C via CDC20 sequestration	0	2	2	2	1	0.746	0.000738794	0.0087932
R-MMU-156678	Activation of Cdc25C	0	2	2	2	1	0.746	0.000738794	0.0087932
R-MMU-174235	Association of Emi1 with Cdc20	0	2	2	2	1	0.746	0.000738794	0.0087932
R-MMU-2467798	PTTG1 (Securin) sequesters ESPL1 (Separase)	0	2	2	2	1	0.746	0.000738794	0.0087932
R-MMU-4088130	PLK1 binds FOXM1	0	2	2	2	1	0.746	0.000738794	0.0087932
R-MMU-4088134	PLK1 phosphorylates FOXM1	0	2	2	2	1	0.746	0.000738794	0.0087932
R-MMU-6785594	FANCD2 binds FANCI	0	2	2	2	1	0.746	0.000738794	0.0087932
R-MMU-75010	Phosphorylation of Cdc25C at Ser 216 by Chk1	0	2	2	2	1	0.746	0.000738794	0.0087932
R-MMU-8953013	E2F7 binds E2F8	0	2	2	2	1	0.746	0.000738794	0.0087932
R-MMU-984671	Chromokinesins form dimers	0	2	2	2	1	0.746	0.000738794	0.0087932
R-MMU-156590	Glutathione conjugation	5	0	5	28	0.179	1.866	0.00084776	0.0100201
R-MMU-69563	p53-Dependent G1 DNA Damage Response	2	2	4	17	0.235	1.493	0.000966914	0.011264
R-MMU-69580	p53-Dependent G1/S DNA damage checkpoint	2	2	4	17	0.235	1.493	0.000966914	0.011264
R-MMU-6811442	Intra-Golgi and retrograde Golgi-to-ER traffic	1	13	14	197	0.071	5.224	0.00097286	0.011264
R-MMU-5625900	RHO GTPases activate CIT	0	3	3	8	0.375	1.119	0.00101019	0.0115392
R-MMU-68954	Mcm2-7 is phosphorylated by DDK	0	3	3	8	0.375	1.119	0.00101019	0.0115392
R-MMU-912421	Formation of Meiotic Single-stranded Invasion Complex	0	3	3	9	0.333	1.119	0.00148487	0.0167367
R-MMU-912431	Formation of Meiotic Heteroduplex	0	3	3	9	0.333	1.119	0.00148487	0.0167367
R-MMU-5685011	ATR activation at DNA DSBs	0	5	5	32	0.156	1.866	0.0015895	0.0176818
R-MMU-5685156	ATR phosphorylates RPA2	0	5	5	32	0.156	1.866	0.0015895	0.0176818
R-MMU-5693580	Association of RAD52 with the RPA complex at resected DNA DSBs	0	5	5	33	0.152	1.866	0.00183228	0.0202503
R-MMU-2132295	MHC class II antigen presentation	1	9	10	125	0.08	3.731	0.00214644	0.0221814
R-MMU-170057	Formation of Cyclin B:Cdc2 complexes	0	2	2	3	0.667	0.746	0.00217644	0.0221814
R-MMU-170084	Formation of Cyclin A:Cdc2 complexes	0	2	2	3	0.667	0.746	0.00217644	0.0221814
R-MMU-170087	CAK-mediated phosphorylation of Cyclin A:Cdc2 complexes	0	2	2	3	0.667	0.746	0.00217644	0.0221814
R-MMU-170088	Translocation of Cyclin A:phospho-Cdc2 (Thr 14) to the nucleus	0	2	2	3	0.667	0.746	0.00217644	0.0221814
R-MMU-170126	Phosphorylation of Cyclin B1 in the CRS domain	0	2	2	3	0.667	0.746	0.00217644	0.0221814
R-MMU-170158	Dephosphorylation of nuclear Cyclin A:phospho-Cdc2 complexes	0	2	2	3	0.667	0.746	0.00217644	0.0221814
R-MMU-170159	Translocation of Cdc25 to the nucleus	0	2	2	3	0.667	0.746	0.00217644	0.0221814
R-MMU-174174	Phosphorylation of the Emi1 DSGxxS degron by Plk1	0	2	2	3	0.667	0.746	0.00217644	0.0221814
R-MMU-5659781	BRCA1 forms a heterodimer with BARD1	0	2	2	3	0.667	0.746	0.00217644	0.0221814
R-MMU-6805103	AURKA phosphorylates TP53	0	2	2	3	0.667	0.746	0.00217644	0.0221814
R-MMU-8963630	E2f1 binds the Rrm2 gene promoter	0	2	2	3	0.667	0.746	0.00217644	0.0221814
R-MMU-984648	Kinesin-6 and RACGAP1 form the heterotetrameric complex centralspindlin	0	2	2	3	0.667	0.746	0.00217644	0.0221814
R-MMU-69202	Cyclin E associated events during G1/S transition	1	3	4	21	0.19	1.493	0.00223178	0.0226101
R-MMU-179410	Association of Nek2A with MCC:APC/C	0	4	4	22	0.182	1.493	0.00267004	0.02689
R-MMU-187552	Binding of phospho-p27/p21:Cdk2:Cyclin E/A to the SCF(Skp2):Cks1 complex	1	2	3	11	0.273	1.119	0.00280105	0.0278794
R-MMU-68689	CDC6 association with the ORC:origin complex	0	3	3	11	0.273	1.119	0.00280105	0.0278794
R-MMU-174164	Phosphorylation of Cyclin A:Cdk2 at Tyr 15	0	2	2	4	0.5	0.746	0.00427461	0.0418832
R-MMU-68637	CDC6 protein is synthesized under the control of E2F transcription factors	0	2	2	4	0.5	0.746	0.00427461	0.0418832
R-MMU-179409	APC-Cdc20 mediated degradation of Nek2A	0	4	4	25	0.16	1.493	0.00433105	0.0418832
R-MMU-179417	Multiubiquitination of Nek2A	0	4	4	25	0.16	1.493	0.00433105	0.0418832
R-MMU-179421	Degradation of multiubiquitinated Nek2A	0	4	4	25	0.16	1.493	0.00433105	0.0418832
R-MMU-5633007	Regulation of TP53 Activity	3	6	9	120	0.075	3.358	0.00541265	0.0520471
R-MMU-6785986	DNA nucleases unhook the interstrand crosslink (ICL)	0	4	4	27	0.148	1.493	0.00575824	0.0543948
R-MMU-6804757	Regulation of TP53 Degradation	2	2	4	27	0.148	1.493	0.00575824	0.0543948
R-MMU-6806003	Regulation of TP53 Expression and Degradation	2	2	4	27	0.148	1.493	0.00575824	0.0543948
R-MMU-187574	Degradation of ubiquitinated p27/p21 by the 26S proteasome	1	2	3	14	0.214	1.119	0.0058166	0.0543948
R-MMU-187575	Ubiquitination of phospho-p27/p21	1	2	3	14	0.214	1.119	0.0058166	0.0543948
R-MMU-69473	G2/M DNA damage checkpoint	0	6	6	61	0.098	2.239	0.00610881	0.0568152
R-MMU-8852276	The role of GTSE1 in G2/M progression after G2 checkpoint	1	3	4	28	0.143	1.493	0.00657665	0.0604471
R-MMU-174110	Cdc25A mediated dephosphorylation of Cyclin A:phospho-Cdk2	0	2	2	5	0.4	0.746	0.00699652	0.0604471
R-MMU-187916	Cyclin A:Cdk2 mediated phosphorylation of p27/p21	1	1	2	5	0.4	0.746	0.00699652	0.0604471
R-MMU-187934	Inactivation of Cyclin A:Cdk2 complexes by p27/p21	1	1	2	5	0.4	0.746	0.00699652	0.0604471
R-MMU-187937	Association of Cyclin A:phospho-Cdk2(Thr 160) with E2F1/E2F3	0	2	2	5	0.4	0.746	0.00699652	0.0604471
R-MMU-187959	Phosphorylation of E2F1/E2F3 by Cyclin A:phosph-Cdk2(Thr 160)	0	2	2	5	0.4	0.746	0.00699652	0.0604471
R-MMU-2514853	Condensation of Prometaphase Chromosomes	0	2	2	5	0.4	0.746	0.00699652	0.0604471
R-MMU-2529015	Dephosphorylation of CK2-modified condensin I	0	2	2	5	0.4	0.746	0.00699652	0.0604471
R-MMU-2529020	CK2 phosphorylates condensin I subunits	0	2	2	5	0.4	0.746	0.00699652	0.0604471
R-MMU-5626469	GTP-bound RAC1 and CDC42 bind IQGAPs	0	2	2	5	0.4	0.746	0.00699652	0.0604471
R-MMU-68911	G2 Phase	0	2	2	5	0.4	0.746	0.00699652	0.0604471
R-MMU-69195	Phosphorylation of Cyclin E:CDK2 complexes by WEE1	0	2	2	5	0.4	0.746	0.00699652	0.0604471
R-MMU-69562	Inactivation of Cyclin E:Cdk2 complexes by p27/p21	1	1	2	5	0.4	0.746	0.00699652	0.0604471
R-MMU-9018679	Biosynthesis of EPA-derived SPMs	2	0	2	5	0.4	0.746	0.00699652	0.0604471
R-MMU-6785342	FANCD2:FANCI complex and UBE2T bind ICL-DNA associated with the FA core complex	0	3	3	15	0.2	1.119	0.00712602	0.061255
R-MMU-6785732	DNA nucleases bind monoubiquitinated ID2 complex	0	4	4	29	0.138	1.493	0.00746862	0.0638773
R-MMU-68867	Assembly of the pre-replicative complex	0	6	6	66	0.091	2.239	0.00893374	0.0760261
R-MMU-194922	GAPs inactivate Rho GTPase:GTP by hydrolysis	1	6	7	87	0.08	2.612	0.00940388	0.0796289
R-MMU-187577	SCF(Skp2)-mediated degradation of p27/p21	1	2	3	17	0.176	1.119	0.010231	0.0843383
R-MMU-1363306	p130 (RBL2) binds Cyclin E/A:CDK2	0	2	2	6	0.333	0.746	0.0103069	0.0843383
R-MMU-1363314	p107 (RBL1) binds CyclinE/A:CDK2	0	2	2	6	0.333	0.746	0.0103069	0.0843383
R-MMU-174209	Phosphorylated Emi1 binds the beta-TrCP in the SCF complex	0	2	2	6	0.333	0.746	0.0103069	0.0843383
R-MMU-201810	The ligand trap binds the ligand BMP2, blocking BMP signalling	0	2	2	6	0.333	0.746	0.0103069	0.0843383
R-MMU-205328	Interaction of other tyrosine kinases with p-KIT	1	1	2	6	0.333	0.746	0.0103069	0.0843383
R-MMU-5082384	HSP70:DNAJB1 binds HSF1	2	0	2	6	0.333	0.746	0.0103069	0.0843383
R-MMU-6785361	Monoubiquitination of FANCD2:FANCI	0	3	3	18	0.167	1.119	0.0120338	0.0975313
R-MMU-6786166	Translesion synthesis across unhooked ICL by POLN	0	3	3	18	0.167	1.119	0.0120338	0.0975313
R-MMU-6786171	FANCD2 deubiquitination by USP1:WDR48	0	3	3	19	0.158	1.119	0.0140073	0.109706
R-MMU-3371422	ATP hydrolysis by HSP70	2	0	2	7	0.286	0.746	0.014172	0.109706
R-MMU-3371467	SIRT1 deacetylates HSF1	2	0	2	7	0.286	0.746	0.014172	0.109706
R-MMU-3371590	HSP70 binds to HSP40:nascent protein	2	0	2	7	0.286	0.746	0.014172	0.109706
R-MMU-5618107	ATP binding to HSP90 triggers conformation change	2	0	2	7	0.286	0.746	0.014172	0.109706
R-MMU-6792863	PP2A-PP2R5C dephosphorylates MDM2	2	0	2	7	0.286	0.746	0.014172	0.109706
R-MMU-6792871	CCNG1 recruits PP2A-PPP2R5C to MDM2	2	0	2	7	0.286	0.746	0.014172	0.109706
R-MMU-6804114	TP53 Regulates Transcription of Genes Involved in G2 Cell Cycle Arrest	0	2	2	7	0.286	0.746	0.014172	0.109706
R-MMU-194840	Rho GTPase cycle	1	8	9	140	0.064	3.358	0.0142141	0.109706
R-MMU-8853405	TPX2 binds AURKA at centrosomes	0	6	6	73	0.082	2.239	0.0143094	0.109706
R-MMU-8853419	TPX2 promotes AURKA autophosphorylation	0	6	6	73	0.082	2.239	0.0143094	0.109706
R-MMU-8854518	AURKA Activation by TPX2	0	6	6	73	0.082	2.239	0.0143094	0.109706
R-MMU-6783310	Fanconi Anemia Pathway	0	4	4	36	0.111	1.493	0.0159737	0.121916
R-MMU-6788385	The complex of ATR and ATRIP is recruited to ICL-DNA	0	3	3	20	0.15	1.119	0.0161535	0.122192
R-MMU-6788392	ATR phosphorylates RPA2, FANCI, FANCD2 and FANCM at ICL-DNA	0	3	3	20	0.15	1.119	0.0161535	0.122192
R-MMU-141405	Inhibition of the proteolytic activity of APC/C required for the onset of anaphase by mitotic spindle checkpoint components	0	3	3	21	0.143	1.119	0.0184738	0.133847
R-MMU-141423	Binding of the MCC complex to the APC/C complex	0	3	3	21	0.143	1.119	0.0184738	0.133847
R-MMU-141430	Inactivation of APC/C via direct inhibition of the APC/C complex	0	3	3	21	0.143	1.119	0.0184738	0.133847
R-MMU-174238	Activation of APC/C:Cdc20 by dissociation of Cdc20:phospho-APC/C from Cdc20:phospho-APC/C:Mad2:Bub3:BubR1	0	3	3	21	0.143	1.119	0.0184738	0.133847
R-MMU-3371554	HSF1 acetylation at Lys80	2	0	2	8	0.25	0.746	0.0185592	0.133847
R-MMU-5618085	FKBP4 binds HSP90:ATP:STIP1:HSP70:nascent protein	2	0	2	8	0.25	0.746	0.0185592	0.133847
R-MMU-5618105	FKBP5 binds HSP90:ATP:STIP1:HSP70:nascent protein	2	0	2	8	0.25	0.746	0.0185592	0.133847
R-MMU-5626549	IQGAPs bind CALM1	0	2	2	8	0.25	0.746	0.0185592	0.133847
R-MMU-5684108	BRCA1 binds phosphorylated RBBP8	0	2	2	8	0.25	0.746	0.0185592	0.133847
R-MMU-5693608	Initial resection of double-strand break ends	0	2	2	8	0.25	0.746	0.0185592	0.133847
R-MMU-68688	CDC6 association with ORC:origin complexes mediated by MCM8	0	2	2	8	0.25	0.746	0.0185592	0.133847
R-MMU-15869	Metabolism of nucleotides	3	4	7	101	0.069	2.612	0.0201346	0.140869
R-MMU-6804756	Regulation of TP53 Activity through Phosphorylation	2	3	5	58	0.086	1.866	0.0204326	0.140869
R-MMU-4655355	RANBP2 SUMOylates CDCA8 (Borealin) and PIAS3 SUMOylates AURKB (Aurora-B)	0	4	4	39	0.103	1.493	0.02094	0.140869
R-MMU-1363311	p107 (RBL1) in complex with E2F4:DP1/2 binds to cyclin E/A:CDK2	0	2	2	9	0.222	0.746	0.0234376	0.140869
R-MMU-174113	SCF-beta-TrCP mediated degradation of Emi1	0	2	2	9	0.222	0.746	0.0234376	0.140869
R-MMU-174159	Ubiquitination of Emi1 by SCF-beta-TrCP	0	2	2	9	0.222	0.746	0.0234376	0.140869
R-MMU-174203	SCF-mediated degradation of Emi1	0	2	2	9	0.222	0.746	0.0234376	0.140869
R-MMU-3371518	SIRT1 binds to HSF1	2	0	2	9	0.222	0.746	0.0234376	0.140869
R-MMU-5618098	p23 (PTGES3) binds HSP90:ATP:FKBP5:nascent protein	2	0	2	9	0.222	0.746	0.0234376	0.140869
R-MMU-5618110	p23 (PTGES3) binds HSP90:ATP:FKBP4:nascent protein	2	0	2	9	0.222	0.746	0.0234376	0.140869
R-MMU-5672304	IQGAP1 binds CDH1:CTTNB1:CTTNA1 and MEN1	0	2	2	9	0.222	0.746	0.0234376	0.140869
R-MMU-68826	Free CDT1 associates with CDC6:ORC:origin complexes	0	2	2	9	0.222	0.746	0.0234376	0.140869
R-MMU-111448	Activation of NOXA and translocation to mitochondria	1	0	1	1	1	0.373	0.0272302	0.140869
R-MMU-1237045	Carbonic Anhydrase VI hydrates carbon dioxide to bicarbonate and a proton	1	0	1	1	1	0.373	0.0272302	0.140869
R-MMU-1362465	GHBP binds GHR	0	1	1	1	1	0.373	0.0272302	0.140869
R-MMU-140216	Translocation of PMAIP1 (NOXA) to mitochondria	1	0	1	1	1	0.373	0.0272302	0.140869
R-MMU-1433395	Dimerization of sSCF	1	0	1	1	1	0.373	0.0272302	0.140869
R-MMU-1483096	PETA is dephosphorylated to ETA by PHOSPHO1	1	0	1	1	1	0.373	0.0272302	0.140869
R-MMU-1483159	PCho is dephosphorylated to Cho by PHOSPHO1	1	0	1	1	1	0.373	0.0272302	0.140869
R-MMU-156723	Regulation of KIF20A (MKL2) by phosphorylation	0	1	1	1	1	0.373	0.0272302	0.140869
R-MMU-162657	Inactivation of Myt1 kinase	0	1	1	1	1	0.373	0.0272302	0.140869
R-MMU-163010	Down Regulation of Emi1 through Phosphorylation of Emi1	0	1	1	1	1	0.373	0.0272302	0.140869
R-MMU-170120	Translocation of Cdc25B to the cytoplasm	0	1	1	1	1	0.373	0.0272302	0.140869
R-MMU-170149	Translocation of active Cdc25C to the nucleus	0	1	1	1	1	0.373	0.0272302	0.140869
R-MMU-1855159	I(1,3,4,6)P4 is dephosphorylated to I(3,4,6)P3 by ITPK1 in the cytosol	1	0	1	1	1	0.373	0.0272302	0.140869
R-MMU-1855162	I(3,4,5,6)P4 is phosphorylated to I(1,3,4,5,6)P5 by ITPK1 in the cytosol	1	0	1	1	1	0.373	0.0272302	0.140869
R-MMU-1855169	I(3,4,6)P3 is phosphorylated to I(1,3,4,6)P4 by ITPK1 in the cytosol	1	0	1	1	1	0.373	0.0272302	0.140869
R-MMU-1855171	I(1,3,4,6)P4 is dephosphorylated to I(1,3,4)P3 by ITPK1 in the cytosol	1	0	1	1	1	0.373	0.0272302	0.140869
R-MMU-1855172	I(1,3,4)P3 is phosphorylated to I(1,3,4,5)P4 by ITPK1 in the cytosol	1	0	1	1	1	0.373	0.0272302	0.140869
R-MMU-1855197	I(1,3,4)P3 is phosphorylated to I(1,3,4,6)P4 by ITPK1 in the cytosol	1	0	1	1	1	0.373	0.0272302	0.140869
R-MMU-1855219	I(1,3,4,5,6)P5 is dephosphorylated to I(3,4,5,6)P4 by ITPK1 in the cytosol	1	0	1	1	1	0.373	0.0272302	0.140869
R-MMU-187828	Translocation of p21 to the nucleus	1	0	1	1	1	0.373	0.0272302	0.140869
R-MMU-189421	CPO transforms COPRO3 to PPGEN9	1	0	1	1	1	0.373	0.0272302	0.140869
R-MMU-202713	CD84 homodimerises	1	0	1	1	1	0.373	0.0272302	0.140869
R-MMU-2161951	Arachidonic acid is oxidised to 15R-HETE by Acetyl-PTGS2	1	0	1	1	1	0.373	0.0272302	0.140869
R-MMU-2267372	ITPK1 converts Ins-1,3,4-P3 to Ins-1,3,4,6-P4	1	0	1	1	1	0.373	0.0272302	0.140869
R-MMU-2309773	PGG2 is reduced to PGH2 by PTGS2	1	0	1	1	1	0.373	0.0272302	0.140869
R-MMU-2309779	PTGS2 dimer binds celecoxib	1	0	1	1	1	0.373	0.0272302	0.140869
R-MMU-2309787	Arachidonic acid is oxidised to PGG2 by PTGS2	1	0	1	1	1	0.373	0.0272302	0.140869
R-MMU-2314686	Aspirin acetylates PTGS2	1	0	1	1	1	0.373	0.0272302	0.140869
R-MMU-2467775	Autocleavage of ESPL1 (Separase)	0	1	1	1	1	0.373	0.0272302	0.140869
R-MMU-266204	Association of HMGB1/HMGB2 with chromatin	0	1	1	1	1	0.373	0.0272302	0.140869
R-MMU-3002798	Cytosolic PLK1 translocates to the nucleus	0	1	1	1	1	0.373	0.0272302	0.140869
R-MMU-3204311	AOX1 oxidises PXL to PDXate	1	0	1	1	1	0.373	0.0272302	0.140869
R-MMU-352174	SLC38A3-mediated uptake of glutamine, histidine, asparagine, and alanine	0	1	1	1	1	0.373	0.0272302	0.140869
R-MMU-381608	cAMP activates EPAC2	0	1	1	1	1	0.373	0.0272302	0.140869
R-MMU-391933	EP3 receptor can bind PGE2	0	1	1	1	1	0.373	0.0272302	0.140869
R-MMU-432049	Aquaporin-9 passively transports glycerol into cell	1	0	1	1	1	0.373	0.0272302	0.140869
R-MMU-500708	GRIK3 homomer binds glutamate	0	1	1	1	1	0.373	0.0272302	0.140869
R-MMU-507873	Aquaporins passively transport urea out of cells	1	0	1	1	1	0.373	0.0272302	0.140869
R-MMU-5358592	DNA ligase I ligates single stranded nick in double stranded DNA	0	1	1	1	1	0.373	0.0272302	0.140869
R-MMU-5661240	DCXR tetramer reduces L-xylulose to xylitol	1	0	1	1	1	0.373	0.0272302	0.140869
R-MMU-5685230	CHEK1 phosphorylates RAD51	0	1	1	1	1	0.373	0.0272302	0.140869
R-MMU-5693724	ESD dimer hydrolyses S-FGSH to GSH	1	0	1	1	1	0.373	0.0272302	0.140869
R-MMU-6793666	MDM2 translocates to the nucleus	1	0	1	1	1	0.373	0.0272302	0.140869
R-MMU-6795667	MDM2 translocates to the cytosol	1	0	1	1	1	0.373	0.0272302	0.140869
R-MMU-6800490	ATM phosphorylates PIDD1	1	0	1	1	1	0.373	0.0272302	0.140869
R-MMU-6800793	PIDD1 translocates to the cytosol	1	0	1	1	1	0.373	0.0272302	0.140869
R-MMU-6804955	ATM phosphorylates MDM2	1	0	1	1	1	0.373	0.0272302	0.140869
R-MMU-6808487	ALDH1L2 dehydrogenates 10-formyl-THFPG to THFPG	1	0	1	1	1	0.373	0.0272302	0.140869
R-MMU-68881	Mitotic Metaphase/Anaphase Transition	0	1	1	1	1	0.373	0.0272302	0.140869
R-MMU-68947	Ubiquitinated Orc1 enters the cytosol	0	1	1	1	1	0.373	0.0272302	0.140869
R-MMU-69006	Phosphorylated Cdc6 is exported from the nucleus	0	1	1	1	1	0.373	0.0272302	0.140869
R-MMU-69173	Joining of adjacent Okazaki fragments	0	1	1	1	1	0.373	0.0272302	0.140869
R-MMU-71334	sedoheptulose 7-phosphate + D-glyceraldehyde 3-phosphate <=> D-erythrose 4-phosphate + D-fructose 6-phosphate	1	0	1	1	1	0.373	0.0272302	0.140869
R-MMU-73598	(2'-deoxy)cytidine + ATP => (d)CMP + ADP (DCK)	0	1	1	1	1	0.373	0.0272302	0.140869
R-MMU-73632	thymidine + ATP => TMP (deoxythymidine 5'-monophosphate) + ADP [TK1]	0	1	1	1	1	0.373	0.0272302	0.140869
R-MMU-74247	Hypoxanthine + H2O + O2 => Xanthine + H2O2	1	0	1	1	1	0.373	0.0272302	0.140869
R-MMU-74255	Guanine + H2O => Xanthine + NH4+	1	0	1	1	1	0.373	0.0272302	0.140869
R-MMU-8866601	SAMHD1:Zn2+ tetramer hydrolyzes dNTP to nucleoside and triphosphate	0	1	1	1	1	0.373	0.0272302	0.140869
R-MMU-8876485	CHOL translocates from lysosome membrane to ER membrane	1	0	1	1	1	0.373	0.0272302	0.140869
R-MMU-8937419	CBR3 reduces DOX to DOXOL	1	0	1	1	1	0.373	0.0272302	0.140869
R-MMU-8952996	E2F7 forms homodimers	0	1	1	1	1	0.373	0.0272302	0.140869
R-MMU-8953037	E2F8 forms homodimers	0	1	1	1	1	0.373	0.0272302	0.140869
R-MMU-9017868	NICD3 binds to Tacc3	1	0	1	1	1	0.373	0.0272302	0.140869
R-MMU-9018683	Biosynthesis of DPA-derived SPMs	1	0	1	1	1	0.373	0.0272302	0.140869
R-MMU-9018858	ALOX5 oxidises 18(S)-HEPE to 5(S)-Hp-18(S)-HEPE	1	0	1	1	1	0.373	0.0272302	0.140869
R-MMU-9018880	Ac-PTGS2 dimer oxidises EPA to 18(R)-HpEPE or 18(S)-HpEPE	1	0	1	1	1	0.373	0.0272302	0.140869
R-MMU-9025094	Biosynthesis of DPAn-3 SPMs	1	0	1	1	1	0.373	0.0272302	0.140869
R-MMU-9026408	PTGS2 dimer oxidises DPAn-3 to 13(R)-HDPAn-3	1	0	1	1	1	0.373	0.0272302	0.140869
R-MMU-9027532	PTGS2 dimer oxidises DHA to 13-HDHA	1	0	1	1	1	0.373	0.0272302	0.140869
R-MMU-9027604	Biosynthesis of electrophilic ω-3 PUFA oxo-derivatives	1	0	1	1	1	0.373	0.0272302	0.140869
R-MMU-9029987	p-S216-CDC25C translocates to the cytosol	0	1	1	1	1	0.373	0.0272302	0.140869
R-MMU-984606	Kinesin-5 is a homotetramer	0	1	1	1	1	0.373	0.0272302	0.140869
R-MMU-984689	Kinesin-7 is a dimer	0	1	1	1	1	0.373	0.0272302	0.140869
R-MMU-994137	ITPK1 converts Ins-3,4,5,6-P4 to Ins-1,3,4,5,6-P5	1	0	1	1	1	0.373	0.0272302	0.140869
R-MMU-994140	ITPK1 converts Ins-1,3,4-P3 to Ins-1,3,4,5-P4	1	0	1	1	1	0.373	0.0272302	0.140869
R-NUL-1236944	Translocation of antigenic peptides back to phagosomes via TAP	1	0	1	1	1	0.373	0.0272302	0.140869
R-NUL-445082	Transport of L1 from C-domain to P-domain	0	1	1	1	1	0.373	0.0272302	0.140869
R-NUL-8963657	E2F1 binds the Tk1 gene promoter	0	1	1	1	1	0.373	0.0272302	0.140869
R-NUL-9013647	NICD3 binds RBPJ and MAML in the nucleus	1	0	1	1	1	0.373	0.0272302	0.140869
R-NUL-9616935	Tk1 gene expression is stimulated by E2F1	0	1	1	1	1	0.373	0.0272302	0.140869
R-NUL-9625422	Klf4 gene expression is stimulated by FOXO1	1	0	1	1	1	0.373	0.0272302	0.140869
R-MMU-110056	MAPK3 (ERK1) activation	1	1	2	10	0.2	0.746	0.0287773	0.145771
R-MMU-1363303	p130 (RBL2) in complex with E2F4/5:DP1/2 binds to cyclin E/A:CDK2	0	2	2	10	0.2	0.746	0.0287773	0.145771
R-MMU-2681667	TNC binds Integrin alphaVbeta3, alphaVbeta6, alpha2beta1, alpha7beta1, alpha8beta1, alpha9beta1, alphaXbeta1	0	2	2	10	0.2	0.746	0.0287773	0.145771
R-MMU-3371503	STIP1(HOP) binds HSP90 and HSP70:HSP40:nascent protein	2	0	2	10	0.2	0.746	0.0287773	0.145771
R-MMU-5082356	HSF1-mediated gene expression	2	0	2	10	0.2	0.746	0.0287773	0.145771
R-MMU-5626507	IQGAPs bind F-actin, which is inhibited by calmodulin	0	2	2	10	0.2	0.746	0.0287773	0.145771
R-MMU-73614	Pyrimidine salvage	0	2	2	10	0.2	0.746	0.0287773	0.145771
R-MMU-4615885	SUMOylation of DNA replication proteins	0	4	4	43	0.093	1.493	0.0288907	0.145911
R-MMU-1483213	Synthesis of PE	2	0	2	11	0.182	0.746	0.0345498	0.170446
R-MMU-198323	AKT phosphorylates targets in the cytosol	2	0	2	11	0.182	0.746	0.0345498	0.170446
R-MMU-2468052	Establishment of Sister Chromatid Cohesion	0	2	2	11	0.182	0.746	0.0345498	0.170446
R-MMU-450408	AUF1 (hnRNP D0) binds and destabilizes mRNA	2	0	2	11	0.182	0.746	0.0345498	0.170446
R-MMU-450580	AUF1 (hnRNP D0) is ubiquitinylated	2	0	2	11	0.182	0.746	0.0345498	0.170446
R-MMU-5358565	Mismatch repair (MMR) directed by MSH2:MSH6 (MutSalpha)	0	2	2	11	0.182	0.746	0.0345498	0.170446
R-MMU-75035	Chk1/Chk2(Cds1) mediated inactivation of Cyclin B:Cdk1 complex	0	2	2	11	0.182	0.746	0.0345498	0.170446
R-MMU-912462	Formation of Meiotic Holliday Junction	0	2	2	11	0.182	0.746	0.0345498	0.170446
R-MMU-69017	CDK-mediated phosphorylation and removal of Cdc6	0	3	3	27	0.111	1.119	0.0360704	0.177433
R-MMU-1475029	Reversible hydration of carbon dioxide	2	0	2	12	0.167	0.746	0.0407278	0.199192
R-MMU-5358508	Mismatch Repair	0	2	2	12	0.167	0.746	0.0407278	0.199192
R-MMU-2574840	AJUBA facilitates AURKA autophosphorylation	0	5	5	72	0.069	1.866	0.0460916	0.205933
R-MMU-2574845	AJUBA binds centrosome-associated AURKA	0	5	5	72	0.069	1.866	0.0460916	0.205933
R-MMU-3000310	AURKA phosphorylates PLK1	0	5	5	72	0.069	1.866	0.0460916	0.205933
R-MMU-3000319	BORA binds PLK1 and AURKA	0	5	5	72	0.069	1.866	0.0460916	0.205933
R-MMU-3371568	Attenuation phase	2	0	2	13	0.154	0.746	0.047285	0.205933
R-MMU-5251942	Hikeshi binds HSP70s:ATP	2	0	2	13	0.154	0.746	0.047285	0.205933
R-MMU-109582	Hemostasis	6	18	24	619	0.039	8.955	0.0503946	0.205933
R-MMU-445355	Smooth Muscle Contraction	0	3	3	31	0.097	1.119	0.0512344	0.205933
R-MMU-1067640	IL6 binds IL6R-2	1	0	1	2	0.5	0.373	0.0537217	0.205933
R-MMU-1067667	IL6 binds IL6R	1	0	1	2	0.5	0.373	0.0537217	0.205933
R-MMU-112342	Inactivation of MAP2K1 by CDK1	0	1	1	2	0.5	0.373	0.0537217	0.205933
R-MMU-1168790	ADAM17 cleavage of Ghr	0	1	1	2	0.5	0.373	0.0537217	0.205933
R-MMU-1362485	GHBP binds GH	0	1	1	2	0.5	0.373	0.0537217	0.205933
R-MMU-156673	Regulation of KIF23 (MKLP1) by phosphorylation	0	1	1	2	0.5	0.373	0.0537217	0.205933
R-MMU-158340	kallikrein + alpha2-macroglobulin -> kallikrein:alpha2-macrogloulin	0	1	1	2	0.5	0.373	0.0537217	0.205933
R-MMU-170044	Translocation of Cyclin B1:phospho-Cdc2 complexes to the nucleus	0	1	1	2	0.5	0.373	0.0537217	0.205933
R-MMU-170070	Wee1-mediated phosphorylation of Cyclin B1:phospho-Cdc2 complexes	0	1	1	2	0.5	0.373	0.0537217	0.205933
R-MMU-170131	Translocation of CRS phosphorylated Cyclin B1:Cdc2 complexes	0	1	1	2	0.5	0.373	0.0537217	0.205933
R-MMU-174097	Association of Emi1 with Cdh1	0	1	1	2	0.5	0.373	0.0537217	0.205933
R-MMU-189398	HMOX1,2 cleave heme	1	0	1	2	0.5	0.373	0.0537217	0.205933
R-MMU-198613	AKT phosphorylates p21Cip1 and p27Kip1	1	0	1	2	0.5	0.373	0.0537217	0.205933
R-MMU-198870	SVCT1/2 cotransports extracellular VitC and 2Na+ to cytosol	1	0	1	2	0.5	0.373	0.0537217	0.205933
R-MMU-199626	SLC19A2/3 transport extracellular THMN to cytosol	1	0	1	2	0.5	0.373	0.0537217	0.205933
R-MMU-2022368	Neprilysin hydrolyzes Angiotensin-(1-9) to Angiotensin-(1-7)	0	1	1	2	0.5	0.373	0.0537217	0.205933
R-MMU-205231	Dimerization of KIT upon SCF binding	1	0	1	2	0.5	0.373	0.0537217	0.205933
R-MMU-205321	Interaction of KIT and sSCF	1	0	1	2	0.5	0.373	0.0537217	0.205933
R-MMU-2168046	Collagen type XII degradation by MMP12	1	0	1	2	0.5	0.373	0.0537217	0.205933
R-MMU-2168136	NOTCH3 binds DLL4	1	0	1	2	0.5	0.373	0.0537217	0.205933
R-MMU-2187267	Scara5 binds ligands	1	0	1	2	0.5	0.373	0.0537217	0.205933
R-MMU-2507848	Endocytosis of Scara5:Ferritin	1	0	1	2	0.5	0.373	0.0537217	0.205933
R-MMU-3000327	PLK1 phosphorylates BORA	0	1	1	2	0.5	0.373	0.0537217	0.205933
R-MMU-349426	Phosphorylation of MDM4 by CHEK2	1	0	1	2	0.5	0.373	0.0537217	0.205933
R-MMU-349455	Phosphorylation of MDM4 by ATM	1	0	1	2	0.5	0.373	0.0537217	0.205933
R-MMU-350578	NQO1 interaction with ODC	1	0	1	2	0.5	0.373	0.0537217	0.205933
R-MMU-351936	Caspase-mediated cleavage of claspin	0	1	1	2	0.5	0.373	0.0537217	0.205933
R-MMU-374723	Nociceptin receptor binds to nociceptin	1	0	1	2	0.5	0.373	0.0537217	0.205933
R-MMU-378513	SLC7A11-mediated exchange of extracellular cysteine and cytosolic glutamate	1	0	1	2	0.5	0.373	0.0537217	0.205933
R-MMU-388808	CD28 homodimer binds B7-2 monomer	1	0	1	2	0.5	0.373	0.0537217	0.205933
R-MMU-388811	CD28 homodimer binds B7-1 homodimer	1	0	1	2	0.5	0.373	0.0537217	0.205933
R-MMU-392834	Activation of EPACs by cAMP	0	1	1	2	0.5	0.373	0.0537217	0.205933
R-MMU-429016	ALOX5 is phosphorylated by MAPKAP2	1	0	1	2	0.5	0.373	0.0537217	0.205933
R-MMU-432030	Transport of glycerol from adipocytes to the liver by Aquaporins	1	0	1	2	0.5	0.373	0.0537217	0.205933
R-MMU-4420117	VEGFR2 autophosphorylates	1	0	1	2	0.5	0.373	0.0537217	0.205933
R-MMU-446201	PMM1,2 isomerise Man6P to Man1P	1	0	1	2	0.5	0.373	0.0537217	0.205933
R-MMU-5336182	GPR37 binds prosaptide	0	1	1	2	0.5	0.373	0.0537217	0.205933
R-MMU-5651773	LIG1 binds POLB at long-patch BER site	0	1	1	2	0.5	0.373	0.0537217	0.205933
R-MMU-5651789	LIG1 bound to POLB ligates SSB	0	1	1	2	0.5	0.373	0.0537217	0.205933
R-MMU-5669013	EDA-3 binds EDA2R	1	0	1	2	0.5	0.373	0.0537217	0.205933
R-MMU-5671737	p-T774-PKN1 binds CDC25C	0	1	1	2	0.5	0.373	0.0537217	0.205933
R-MMU-5671749	p-T774-PKN1 phosphorylates CDC25C	0	1	1	2	0.5	0.373	0.0537217	0.205933
R-MMU-5683888	LMCD1 binds GATA6, sequestering it	0	1	1	2	0.5	0.373	0.0537217	0.205933
R-MMU-5689649	BAP1 binds BRCA1:BARD1	0	1	1	2	0.5	0.373	0.0537217	0.205933
R-MMU-5692755	CDK1 phosphorylates MAPK6	0	1	1	2	0.5	0.373	0.0537217	0.205933
R-MMU-6791235	GADD45A binds AURKA	0	1	1	2	0.5	0.373	0.0537217	0.205933
R-MMU-6795460	SGK1 phosphorylates MDM2	1	0	1	2	0.5	0.373	0.0537217	0.205933
R-MMU-6800380	PTPRD binds IL1RAP-1	0	1	1	2	0.5	0.373	0.0537217	0.205933
R-MMU-6800794	PIDD1 associates with CRADD	1	0	1	2	0.5	0.373	0.0537217	0.205933
R-MMU-6802973	PLK3 phosphorylates CDC25C	0	1	1	2	0.5	0.373	0.0537217	0.205933
R-MMU-69604	Phosphorylation of Cdc25A at Ser-123 by Chk1	0	1	1	2	0.5	0.373	0.0537217	0.205933
R-MMU-73548	(d)CMP or UMP + ATP <=> (d)CDP or UDP + ADP (CMPK1)	1	0	1	2	0.5	0.373	0.0537217	0.205933
R-MMU-74220	(d)AMP + ATP <=> (d)ADP + ADP (AK1)	1	0	1	2	0.5	0.373	0.0537217	0.205933
R-MMU-75045	Phosphorylation and activation of Chk1 by ATM kinase	0	1	1	2	0.5	0.373	0.0537217	0.205933
R-MMU-75809	Phosphorylation of Cdc25C at Ser216 by CHEK2	0	1	1	2	0.5	0.373	0.0537217	0.205933
R-MMU-8849847	St14 hydrolyzes and activates Klk5	1	0	1	2	0.5	0.373	0.0537217	0.205933
R-MMU-8851044	BTN1A1 binds xanthine oxidoreductase (XDH)	1	0	1	2	0.5	0.373	0.0537217	0.205933
R-MMU-8852317	PLK1 phosphorylates GTSE1	0	1	1	2	0.5	0.373	0.0537217	0.205933
R-MMU-8852324	GTSE1 binds PLK1	0	1	1	2	0.5	0.373	0.0537217	0.205933
R-MMU-8853429	PHLDA1 binds AURKA	0	1	1	2	0.5	0.373	0.0537217	0.205933
R-MMU-8853444	AURKA phosphorylates PHLDA1	0	1	1	2	0.5	0.373	0.0537217	0.205933
R-MMU-8854255	TBC1D2A accelerates GTP hydrolysis by RAB7	1	0	1	2	0.5	0.373	0.0537217	0.205933
R-MMU-8854521	Interaction between PHLDA1 and AURKA	0	1	1	2	0.5	0.373	0.0537217	0.205933
R-MMU-8876484	NPC2 transfers CHOL to NPC1	1	0	1	2	0.5	0.373	0.0537217	0.205933
R-MMU-8876696	SOAT1,2 transfer acyl group to CHOL forming CHEST	1	0	1	2	0.5	0.373	0.0537217	0.205933
R-MMU-8931648	B3GALNT2 transfers GalNAc to GlcNAc-Man-DAG1	1	0	1	2	0.5	0.373	0.0537217	0.205933
R-MMU-8937369	ATAD2 binds ESR1	0	1	1	2	0.5	0.373	0.0537217	0.205933
R-MMU-8940100	CDK1 phosphorylates VCPIP1	0	1	1	2	0.5	0.373	0.0537217	0.205933
R-MMU-8952371	MDM2 binds RUNX3	1	0	1	2	0.5	0.373	0.0537217	0.205933
R-MMU-9010235	Robo1 binds Flrt3	0	1	1	2	0.5	0.373	0.0537217	0.205933
R-MMU-9012873	Notch3 binds Dll1	1	0	1	2	0.5	0.373	0.0537217	0.205933
R-MMU-9012893	Notch3 binds Jag1	1	0	1	2	0.5	0.373	0.0537217	0.205933
R-MMU-9013059	Notch3 binds Jag2	1	0	1	2	0.5	0.373	0.0537217	0.205933
R-MMU-9017797	NOTCH3 binds YBX1	1	0	1	2	0.5	0.373	0.0537217	0.205933
R-MMU-9017802	Noncanonical activation of NOTCH3	1	0	1	2	0.5	0.373	0.0537217	0.205933
R-MMU-9017817	Gamma-secretase cleaves YBX1:NOTCH3	1	0	1	2	0.5	0.373	0.0537217	0.205933
R-MMU-9021520	NOTCH3 binds WWP2	1	0	1	2	0.5	0.373	0.0537217	0.205933
R-MMU-9023138	Aurkb phosphorylates Mecp2 at S421	0	1	1	2	0.5	0.373	0.0537217	0.205933
R-MMU-9023619	Platelet-activating factor acetylhydrolase (PLA2G7) hydrolyzes acyl Ghrelin	1	0	1	2	0.5	0.373	0.0537217	0.205933
R-MMU-982775	Growth hormone receptor dimerizes	0	1	1	2	0.5	0.373	0.0537217	0.205933
R-MMU-982792	Growth hormone receptor binds JAK2	0	1	1	2	0.5	0.373	0.0537217	0.205933
R-MMU-983144	Transport of Antigen peptide in to ER	1	0	1	2	0.5	0.373	0.0537217	0.205933
R-NUL-1986584	Fucosylation of Pre-Notch by POFUT1	1	0	1	2	0.5	0.373	0.0537217	0.205933
R-NUL-4085131	Osteopontin binds integrin alpha8beta1	0	1	1	2	0.5	0.373	0.0537217	0.205933
R-NUL-9013660	Notch3 coactivator complex binds Hes1 gene promoter	1	0	1	2	0.5	0.373	0.0537217	0.205933
R-NUL-9013683	Hes1 gene expression is stimulated by Notch3	1	0	1	2	0.5	0.373	0.0537217	0.205933
R-NUL-9013728	Hes5 gene expression is stimulated by Notch3	1	0	1	2	0.5	0.373	0.0537217	0.205933
R-NUL-9014136	Hey1 gene expression is positively regulated by Notch3	1	0	1	2	0.5	0.373	0.0537217	0.205933
R-MMU-1454781	MMP1,3,13 (2, 7-12, 19) binding by Alpha-2 macroglubulin	1	1	2	14	0.143	0.746	0.0541964	0.206358
R-MMU-68884	Mitotic Telophase/Cytokinesis	0	2	2	14	0.143	0.746	0.0541964	0.206358
R-MMU-9018017	RB1 binds and inhibits E2F1/2/3:DP1/2 complexes	1	1	2	14	0.143	0.746	0.0541964	0.206358
R-MMU-156580	Phase II - Conjugation of compounds	6	0	6	102	0.059	2.239	0.0595545	0.226254
R-MMU-2559585	Oncogene Induced Senescence	1	1	2	15	0.133	0.746	0.061438	0.23289
R-MMU-1538133	G0 and Early G1	0	2	2	16	0.125	0.746	0.0689868	0.245107
R-MMU-418553	cAMP degradation by Phosphodiesterases	1	1	2	16	0.125	0.746	0.0689868	0.245107
R-MMU-5251959	HSP40s activate intrinsic ATPase activity of HSP70s in the cytosol	2	0	2	16	0.125	0.746	0.0689868	0.245107
R-MMU-6786155	POLN binds ICL-DNA	0	2	2	16	0.125	0.746	0.0689868	0.245107
R-MMU-216083	Integrin cell surface interactions	1	4	5	82	0.061	1.866	0.0725613	0.245107
R-MMU-2022377	Metabolism of Angiotensinogen to Angiotensins	1	1	2	17	0.118	0.746	0.0768209	0.245107
R-MMU-416320	Trafficking of GluR1-containing AMPA receptors	2	0	2	17	0.118	0.746	0.0768209	0.245107
R-MMU-5251955	HSP40s activate intrinsic ATPase activity of HSP70s in the nucleoplasm	2	0	2	17	0.118	0.746	0.0768209	0.245107
R-MMU-6804115	TP53 regulates transcription of additional cell cycle genes whose exact role in the p53 pathway remain uncertain	1	1	2	17	0.118	0.746	0.0768209	0.245107
R-MMU-8956319	Nucleobase catabolism	2	1	3	37	0.081	1.119	0.0787699	0.245107
R-MMU-1013867	Cables1 links Cdk2 and Wee-1	0	1	1	3	0.333	0.373	0.0794943	0.245107
R-MMU-1013873	Cables links Cdk5 and Abl1	0	1	1	3	0.333	0.373	0.0794943	0.245107
R-MMU-1067676	IL6:IL6R-2 binds IL6ST-2	1	0	1	3	0.333	0.373	0.0794943	0.245107
R-MMU-109700	AKT2 binds PIP3	1	0	1	3	0.333	0.373	0.0794943	0.245107
R-MMU-111742	RNR (M1M2) reduces nucleotide diphosphates to deoxynucleotide diphosphates (glutaredoxin)	0	1	1	3	0.333	0.373	0.0794943	0.245107
R-MMU-111751	RNR (M1M2) reduces nucleotide diphosphates to deoxynucleotide diphosphates (thioredoxin)	0	1	1	3	0.333	0.373	0.0794943	0.245107
R-MMU-1168927	Growth hormone receptor binds Lyn	0	1	1	3	0.333	0.373	0.0794943	0.245107
R-MMU-1169142	Jak2 binds Stat1/Stat3	0	1	1	3	0.333	0.373	0.0794943	0.245107
R-MMU-1169206	Jak2 phosphorylates Stat1/Stat3	0	1	1	3	0.333	0.373	0.0794943	0.245107
R-MMU-1169229	Ptp1b dephosphorylates Jak2	0	1	1	3	0.333	0.373	0.0794943	0.245107
R-MMU-1169240	Shp1 (Ptpn6) dephosphorylates Jak2	0	1	1	3	0.333	0.373	0.0794943	0.245107
R-MMU-1169250	Shp1 binds Jak2 in the receptor complex	0	1	1	3	0.333	0.373	0.0794943	0.245107
R-MMU-1433374	Processing of SCF isoform 1	1	0	1	3	0.333	0.373	0.0794943	0.245107
R-MMU-1470014	Downregulation of c-Kit signaling by Socs6	1	0	1	3	0.333	0.373	0.0794943	0.245107
R-MMU-1483203	PA is dephosphorylated to DAG by LPIN	1	0	1	3	0.333	0.373	0.0794943	0.245107
R-MMU-1524177	Socs1 as a regulator of kit signaling	1	0	1	3	0.333	0.373	0.0794943	0.245107
R-MMU-1562640	LNK binds to p-KIT and inhibit downstream signaling	1	0	1	3	0.333	0.373	0.0794943	0.245107
R-MMU-157906	Translocation of Cyclin E:Cdk2 complex to the nucleus	0	1	1	3	0.333	0.373	0.0794943	0.245107
R-MMU-170072	Translocation of Cyclin B1:phospho-Cdc2 to the cytoplasm	0	1	1	3	0.333	0.373	0.0794943	0.245107
R-MMU-174054	Formation of Cyclin A:Cdk2 complexes	0	1	1	3	0.333	0.373	0.0794943	0.245107
R-MMU-174273	Translocation of Cyclin A:Cdk2 complexes to the nucleus	0	1	1	3	0.333	0.373	0.0794943	0.245107
R-MMU-176116	Recruitment and activation of Chk1	0	1	1	3	0.333	0.373	0.0794943	0.245107
R-MMU-187949	CAK-mediated phosphorylation of Cyclin A:Cdk2	0	1	1	3	0.333	0.373	0.0794943	0.245107
R-MMU-188350	CAK-mediated phosphorylation of Cyclin E:Cdk2	0	1	1	3	0.333	0.373	0.0794943	0.245107
R-MMU-198263	NTRK1 phosphorylates IRS	0	1	1	3	0.333	0.373	0.0794943	0.245107
R-MMU-198275	Active NTRK1 binds IRS1/2	0	1	1	3	0.333	0.373	0.0794943	0.245107
R-MMU-2023179	Glucosylation of Pre-Notch by Poglut1	1	0	1	3	0.333	0.373	0.0794943	0.245107
R-MMU-2032750	Sel1l negatively regulates Pre-Notch exit from endoplasmic reticulum	1	0	1	3	0.333	0.373	0.0794943	0.245107
R-MMU-2045917	Sema6A binds Plexin-A2 and Plexin-A4	0	1	1	3	0.333	0.373	0.0794943	0.245107
R-MMU-204813	Interaction of Tie2 and Grb14	0	1	1	3	0.333	0.373	0.0794943	0.245107
R-MMU-205289	Autophosphorylation of KIT	1	0	1	3	0.333	0.373	0.0794943	0.245107
R-MMU-205306	Interaction of SHP1 and KIT	1	0	1	3	0.333	0.373	0.0794943	0.245107
R-MMU-216064	Interaction of integrin alpha8beta1 with Tenascin-C	0	1	1	3	0.333	0.373	0.0794943	0.245107
R-MMU-216068	Interaction of integrin alpha9beta1 with Tenascin-C	0	1	1	3	0.333	0.373	0.0794943	0.245107
R-MMU-2161768	EXA4 is converted to EXC4 by LTC4S	1	0	1	3	0.333	0.373	0.0794943	0.245107
R-MMU-2161907	ALOX5 oxidises 15R-HETE to 15epi-LXA4/B4	1	0	1	3	0.333	0.373	0.0794943	0.245107
R-MMU-2453863	STRA6 transports atROL from extracellular region to cytosol	0	1	1	3	0.333	0.373	0.0794943	0.245107
R-MMU-2453876	TTR:RBP:atROL binds to STRA6 receptor	0	1	1	3	0.333	0.373	0.0794943	0.245107
R-MMU-2484965	Collagen type XIII binds Integrin alpha1beta1	0	1	1	3	0.333	0.373	0.0794943	0.245107
R-MMU-2537665	Fibulin-1 and -2 bind fibronectin	0	1	1	3	0.333	0.373	0.0794943	0.245107
R-MMU-264758	BMP1-3:Zn2+ cleaves pro-APOA1 to APOA1	0	1	1	3	0.333	0.373	0.0794943	0.245107
R-MMU-265296	Arachidonic acid is oxidised to 5S-HpETE by ALOX5	1	0	1	3	0.333	0.373	0.0794943	0.245107
R-MMU-265428	Interaction of integrin alpha9beta1 with VCAM1	0	1	1	3	0.333	0.373	0.0794943	0.245107
R-MMU-266050	LTA4 is converted to LTC4 by LTC4S	1	0	1	3	0.333	0.373	0.0794943	0.245107
R-MMU-2997709	PIAS1,4 SUMOylates BRCA1 with SUMO1	0	1	1	3	0.333	0.373	0.0794943	0.245107
R-MMU-381727	RAP1A exchanges GDP for GTP	0	1	1	3	0.333	0.373	0.0794943	0.245107
R-MMU-399712	Activation of Ca permeable AMPA receptors	1	0	1	3	0.333	0.373	0.0794943	0.245107
R-MMU-4084912	Arresten binds integrin alpha1beta1	0	1	1	3	0.333	0.373	0.0794943	0.245107
R-MMU-418436	Nitric Oxide Synthase (NOS) produces Nitric Oxide (NO)	0	1	1	3	0.333	0.373	0.0794943	0.245107
R-MMU-420977	Ca permeable AMPA receptor ligand binding	1	0	1	3	0.333	0.373	0.0794943	0.245107
R-MMU-434991	Sema7A binds integrin alpha1beta1	0	1	1	3	0.333	0.373	0.0794943	0.245107
R-MMU-4420099	p-6Y-VEGFR2 binds SHB	1	0	1	3	0.333	0.373	0.0794943	0.245107
R-MMU-4420107	p-6Y-VEGFR2 binds SHC-transforming protein 2	1	0	1	3	0.333	0.373	0.0794943	0.245107
R-MMU-4420121	SFKs phosphorylate PLCG1	1	0	1	3	0.333	0.373	0.0794943	0.245107
R-MMU-4420128	SRC-1 phosphorylates SHB	1	0	1	3	0.333	0.373	0.0794943	0.245107
R-MMU-4420143	p-6Y-VEGFR2 binds SH2D2A	1	0	1	3	0.333	0.373	0.0794943	0.245107
R-MMU-4420153	p-6Y-VEGFR2 binds PLCG1	1	0	1	3	0.333	0.373	0.0794943	0.245107
R-MMU-4420202	PLCG1 disassociates from VEGFR2 and translocate to PM	1	0	1	3	0.333	0.373	0.0794943	0.245107
R-MMU-442516	Expression of Cebpb	1	0	1	3	0.333	0.373	0.0794943	0.245107
R-MMU-446205	Synthesis of GDP-mannose	1	0	1	3	0.333	0.373	0.0794943	0.245107
R-MMU-4655356	Sumoylation of Aurka with Sumo1	0	1	1	3	0.333	0.373	0.0794943	0.245107
R-MMU-507869	Aquaporins passively transport glycerol into cells	1	0	1	3	0.333	0.373	0.0794943	0.245107
R-MMU-5195402	CDK1 phosphorylates LPIN	1	0	1	3	0.333	0.373	0.0794943	0.245107
R-MMU-5221130	LPIN catalyzes conversion of phosphatidic acid to diacylglycerol	1	0	1	3	0.333	0.373	0.0794943	0.245107
R-MMU-5228523	RANBP2 SUMOylates MDM2 with SUMO1	1	0	1	3	0.333	0.373	0.0794943	0.245107
R-MMU-5666070	RHOB:GTP recruits DIAPH1 or DIAPH3 to endosomes	0	1	1	3	0.333	0.373	0.0794943	0.245107
R-MMU-5668984	PAK1 or PAK2 phosphorylates MYLK	0	1	1	3	0.333	0.373	0.0794943	0.245107
R-MMU-5682769	LGI2 binds ADAM22,23	1	0	1	3	0.333	0.373	0.0794943	0.245107
R-MMU-5686430	MUS81 binds EME1, EME2	0	1	1	3	0.333	0.373	0.0794943	0.245107
R-MMU-5694445	CNIH1 binds TFGA and AREG precursors	1	0	1	3	0.333	0.373	0.0794943	0.245107
R-MMU-6797810	PTPRD binds IL1RAPL1	0	1	1	3	0.333	0.373	0.0794943	0.245107
R-MMU-6800797	The PIDDosome activates CASP2	1	0	1	3	0.333	0.373	0.0794943	0.245107
R-MMU-6800798	The PIDDosome binds CASP2	1	0	1	3	0.333	0.373	0.0794943	0.245107
R-MMU-6803207	TP53 Regulates Transcription of Caspase Activators and Caspases	1	0	1	3	0.333	0.373	0.0794943	0.245107
R-MMU-6803875	SFN dimer binds CDK1 and CCNB1	0	1	1	3	0.333	0.373	0.0794943	0.245107
R-MMU-6804741	MDM2 forms homo- or heterodimers	1	0	1	3	0.333	0.373	0.0794943	0.245107
R-MMU-6805022	USP2 binds the heterodimer of MDM2 and MDM4	1	0	1	3	0.333	0.373	0.0794943	0.245107
R-MMU-6805122	AURKB binds TP53	0	1	1	3	0.333	0.373	0.0794943	0.245107
R-MMU-6805126	AURKB phosphorylates TP53	0	1	1	3	0.333	0.373	0.0794943	0.245107
R-MMU-69191	Formation of Cyclin E:Cdk2 complexes	0	1	1	3	0.333	0.373	0.0794943	0.245107
R-MMU-75899	1,2-diacyl-glycerol 3-phosphate + H2O => 1,2-diacyl-glycerol + orthophosphate	1	0	1	3	0.333	0.373	0.0794943	0.245107
R-MMU-8936851	AHRR binds ARNT	1	0	1	3	0.333	0.373	0.0794943	0.245107
R-MMU-9018572	EGFR phosphorylates NOTCH3	1	0	1	3	0.333	0.373	0.0794943	0.245107
R-MMU-9018573	NOTCH3 binds activated EGFR	1	0	1	3	0.333	0.373	0.0794943	0.245107
R-MMU-9018896	Biosynthesis of E-series 18(S)-resolvins	1	0	1	3	0.333	0.373	0.0794943	0.245107
R-MMU-939265	Activation of Rap1 by membrane-associated GEFs	0	1	1	3	0.333	0.373	0.0794943	0.245107
R-MMU-9625402	Foxo1,Foxo3 bind Klf4 gene promoter	1	0	1	3	0.333	0.373	0.0794943	0.245107
R-MMU-964975	Vitamins B6 activation to pyridoxal phosphate	1	0	1	3	0.333	0.373	0.0794943	0.245107
R-MMU-982768	GH:GHR:JAK2 complex undergoes a conformational change	0	1	1	3	0.333	0.373	0.0794943	0.245107
R-MMU-982778	Growth hormone binds the growth hormone receptor	0	1	1	3	0.333	0.373	0.0794943	0.245107
R-MMU-982807	JAK2 phosphorylation of GHR	0	1	1	3	0.333	0.373	0.0794943	0.245107
R-MMU-990489	Kinesin-13 is a dimer	0	1	1	3	0.333	0.373	0.0794943	0.245107
R-NUL-3221949	Msr1 (Scara1) binds collagen	1	0	1	3	0.333	0.373	0.0794943	0.245107
R-MMU-2565942	Regulation of PLK1 Activity at G2/M Transition	0	5	5	85	0.059	1.866	0.0818345	0.251867
R-MMU-2129379	Molecules associated with elastic fibres	0	3	3	38	0.079	1.119	0.0838766	0.257686
R-MMU-189445	Metabolism of porphyrins	2	0	2	18	0.111	0.746	0.0849193	0.259484
R-MMU-5252079	HSP110s exchange ATP for ADP on HSP70s:ADP	2	0	2	18	0.111	0.746	0.0849193	0.259484
R-MMU-5576886	Phase 4 - resting membrane potential	1	1	2	18	0.111	0.746	0.0849193	0.259484
R-MMU-69231	Cyclin D associated events in G1	1	2	3	39	0.077	1.119	0.0891213	0.27135
R-MMU-69236	G1 Phase	1	2	3	39	0.077	1.119	0.0891213	0.27135
R-MMU-162582	Signal Transduction	20	64	84	2709	0.031	31.343	0.0897395	0.272744
R-MMU-174121	Association of Securin with Cdc20:APC/C complex	0	2	2	19	0.105	0.746	0.0932619	0.280716
R-MMU-8852306	Mitotic phosphorylation-induced dissociation of GTSE1 from microtubule plus ends	0	2	2	19	0.105	0.746	0.0932619	0.280716
R-MMU-8964038	LDL clearance	2	0	2	19	0.105	0.746	0.0932619	0.280716
R-MMU-1566948	Elastic fibre formation	0	3	3	40	0.075	1.119	0.0945001	0.280716
R-MMU-110371	LIG1 binds APEX1 and PCNA at SSB	0	2	2	20	0.1	0.746	0.101829	0.280716
R-MMU-174120	Association of Cyclin B:Cdc2 with Cdc20:APC/C complex	0	2	2	20	0.1	0.746	0.101829	0.280716
R-MMU-3247837	WNT ligands traffic to the Golgi	2	0	2	20	0.1	0.746	0.101829	0.280716
R-MMU-3247840	WLS binds WNT ligands in the Golgi	2	0	2	20	0.1	0.746	0.101829	0.280716
R-MMU-3247843	secretion of WNT ligands	2	0	2	20	0.1	0.746	0.101829	0.280716
R-MMU-3247844	WNT ligands traffic to the plasma membrane	2	0	2	20	0.1	0.746	0.101829	0.280716
R-MMU-3781941	WNTs are secreted in exosomes	2	0	2	20	0.1	0.746	0.101829	0.280716
R-MMU-3781943	WLS:WNT complex is internalized for maturation into exosomes	2	0	2	20	0.1	0.746	0.101829	0.280716
R-MMU-5651805	LIG1 bound to APEX1 and PCNA ligates SSB	0	2	2	20	0.1	0.746	0.101829	0.280716
R-MMU-74259	Purine catabolism	2	0	2	20	0.1	0.746	0.101829	0.280716
R-MMU-109823	MAPK3,(MAPK1) phosphorylates GRB2-1:SOS1:p-Y-IRS1,p-Y-IRS2	0	1	1	4	0.25	0.373	0.104568	0.280716
R-MMU-111962	cAMP hydrolysis by PDE 4	1	0	1	4	0.25	0.373	0.104568	0.280716
R-MMU-112412	SOS-mediated signalling	0	1	1	4	0.25	0.373	0.104568	0.280716
R-MMU-1168445	PTP1B binds the GH receptor complex	0	1	1	4	0.25	0.373	0.104568	0.280716
R-MMU-1168910	Stat5 association with Ghr	0	1	1	4	0.25	0.373	0.104568	0.280716
R-MMU-1168923	Stat5 tyrosine phosphorylation	0	1	1	4	0.25	0.373	0.104568	0.280716
R-MMU-1169192	PTP1B dephosphorylates GHR	0	1	1	4	0.25	0.373	0.104568	0.280716
R-MMU-1296046	KCNJs transport K+ from the extracellular region to cytosol	1	0	1	4	0.25	0.373	0.104568	0.280716
R-MMU-1296053	Classical Kir channels	1	0	1	4	0.25	0.373	0.104568	0.280716
R-MMU-1467457	ABCA8,B1,B5 transport xenobiotics from cytosol to extracellular region	1	0	1	4	0.25	0.373	0.104568	0.280716
R-MMU-1592314	HSPG2 (perlecan) degradation by MMP3, plasmin, (MMP12)	1	0	1	4	0.25	0.373	0.104568	0.280716
R-MMU-165158	Activation of AKT2	1	0	1	4	0.25	0.373	0.104568	0.280716
R-MMU-188386	Association of Rb with Cyclin E:Cdk2 complexes	0	1	1	4	0.25	0.373	0.104568	0.280716
R-MMU-188390	Cyclin E:Cdk2-mediated phosphorylation of Rb	0	1	1	4	0.25	0.373	0.104568	0.280716
R-MMU-1912369	NOTCH precursor cleaved to form mature NOTCH	1	0	1	4	0.25	0.373	0.104568	0.280716
R-MMU-1912372	Fringe-modified Pre-NOTCH is cleaved by FURIN	1	0	1	4	0.25	0.373	0.104568	0.280716
R-MMU-194310	VEGF-A,C,D bind to VEGFR2 leading to receptor dimerization	1	0	1	4	0.25	0.373	0.104568	0.280716
R-MMU-194311	VEGFA,B,PLGF bind to VEGFR1 leading to receptor dimerization	1	0	1	4	0.25	0.373	0.104568	0.280716
R-MMU-198599	AKT phosphorylates MDM2	1	0	1	4	0.25	0.373	0.104568	0.280716
R-MMU-2022412	Renin hydrolyzes Angiotensinogen to Angiotensin-(1-10)	1	0	1	4	0.25	0.373	0.104568	0.280716
R-MMU-205286	GRB2:SOS interacts with p-KIT	1	0	1	4	0.25	0.373	0.104568	0.280716
R-MMU-216045	Collagen type I binds integrin alpha11beta1	0	1	1	4	0.25	0.373	0.104568	0.280716
R-MMU-2428922	IGF1,2:p-Y1161,1165,1166-IGF1R binds IRS2	0	1	1	4	0.25	0.373	0.104568	0.280716
R-MMU-265424	SPP1 (osteopontin) binds integrin alpha5beta1, alpha9beta1	0	1	1	4	0.25	0.373	0.104568	0.280716
R-MMU-2671830	Jak2 Phosphorylates Irs1/2 in Response to Leptin	0	1	1	4	0.25	0.373	0.104568	0.280716
R-MMU-2671841	Phosphorylated Lep:Lepr:Jak2:Sh2b1 Binds Irs1/2	0	1	1	4	0.25	0.373	0.104568	0.280716
R-MMU-3222072	DAXX binds Ub-MDM2 and USP7	1	0	1	4	0.25	0.373	0.104568	0.280716
R-MMU-399710	Activation of AMPA receptors	1	0	1	4	0.25	0.373	0.104568	0.280716
R-MMU-399711	Activation of Ca impermeable AMPA receptors	1	0	1	4	0.25	0.373	0.104568	0.280716
R-MMU-418853	DAPK binds Unc5h2	1	0	1	4	0.25	0.373	0.104568	0.280716
R-MMU-420975	Ca impermeable AMPA receptor ligand binding	1	0	1	4	0.25	0.373	0.104568	0.280716
R-MMU-4420083	PTK2 binds p-S-SHB and is recruited to p-6Y-VEGFR2	1	0	1	4	0.25	0.373	0.104568	0.280716
R-MMU-4420140	SRC1-1 binds SH2D2A and is recruited to VEGFR2	1	0	1	4	0.25	0.373	0.104568	0.280716
R-MMU-4420206	Phosphorylation of SRC-1	1	0	1	4	0.25	0.373	0.104568	0.280716
R-MMU-445068	CHL1 interacts with beta1 integrins	0	1	1	4	0.25	0.373	0.104568	0.280716
R-MMU-507719	p62:MEKK3 binds to TRAF6	1	0	1	4	0.25	0.373	0.104568	0.280716
R-MMU-5218642	PTK2 autophosphorylates	1	0	1	4	0.25	0.373	0.104568	0.280716
R-MMU-5218815	p-6Y-VEGFR2 binds NCK	1	0	1	4	0.25	0.373	0.104568	0.280716
R-MMU-5218818	Integrin alphaVbeta3 binds p-6Y-VEGFR2	1	0	1	4	0.25	0.373	0.104568	0.280716
R-MMU-5631903	SESN1,2,3 bind overoxidized PRDX1	1	0	1	4	0.25	0.373	0.104568	0.280716
R-MMU-5633460	MDM2 binds TP53	1	0	1	4	0.25	0.373	0.104568	0.280716
R-MMU-5682709	LGI4 binds ADAM22,23,11	1	0	1	4	0.25	0.373	0.104568	0.280716
R-MMU-5685318	BCDX2 complex formation	0	1	1	4	0.25	0.373	0.104568	0.280716
R-MMU-5686315	GRB2:p-4S-SOS1:p-Y-IRS1,p-Y-IRS2 dissociates	0	1	1	4	0.25	0.373	0.104568	0.280716
R-MMU-6798258	PRTPRF, PTPRS, PTPRD bind LRRC4B	0	1	1	4	0.25	0.373	0.104568	0.280716
R-MMU-6799761	TP53 binds PPP1R13L	0	1	1	4	0.25	0.373	0.104568	0.280716
R-MMU-6804942	MDM2 homodimers auto-ubiquitinate	1	0	1	4	0.25	0.373	0.104568	0.280716
R-MMU-68948	Ubiquitinated Orc1 is degraded by the proteasome	0	1	1	4	0.25	0.373	0.104568	0.280716
R-MMU-69016	Ubiquitinated Cdc6 is degraded by the proteasome	0	1	1	4	0.25	0.373	0.104568	0.280716
R-MMU-69199	Dephosphorylation of Cyclin E:Cdk2 complexes by Cdc25A	0	1	1	4	0.25	0.373	0.104568	0.280716
R-MMU-69200	Phosphorylation of proteins involved in G1/S transition by active Cyclin E:Cdk2 complexes	0	1	1	4	0.25	0.373	0.104568	0.280716
R-MMU-74736	GRB2-1:SOS1 binds p-IRS1,p-IRS2	0	1	1	4	0.25	0.373	0.104568	0.280716
R-MMU-8851436	CFHR dimers bind C3b	0	1	1	4	0.25	0.373	0.104568	0.280716
R-MMU-8855648	SALM3 binds LAR-RPTP	0	1	1	4	0.25	0.373	0.104568	0.280716
R-MMU-8866910	TFAP2 (AP-2) family regulates transcription of growth factors and their receptors	0	1	1	4	0.25	0.373	0.104568	0.280716
R-MMU-8939880	Runx2:Cbfb and Sp7 bind the Ucma gene promoter	0	1	1	4	0.25	0.373	0.104568	0.280716
R-MMU-8939892	Ucma gene expression is stimulated by Runx2 and Sp7	0	1	1	4	0.25	0.373	0.104568	0.280716
R-MMU-9006326	Epo binds Epor:Jak2:Lyn:Irs2	0	1	1	4	0.25	0.373	0.104568	0.280716
R-MMU-9006327	Phospho-Jak2 phosphorylates Epor	0	1	1	4	0.25	0.373	0.104568	0.280716
R-MMU-9006329	Jak2 transphosphorylates and is activated in response to Erythropoietin	0	1	1	4	0.25	0.373	0.104568	0.280716
R-MMU-5626681	Recruitment of transition zone proteins	0	5	5	93	0.054	1.866	0.109453	0.292907
R-MMU-5638009	CEP164 recruits RAB3IP-carrying Golgi-derived vesicles to the basal body	0	5	5	93	0.054	1.866	0.109453	0.292907
R-MMU-1474244	Extracellular matrix organization	3	9	12	296	0.041	4.478	0.109983	0.293864
R-MMU-2162123	Synthesis of Prostaglandins (PG) and Thromboxanes (TX)	1	1	2	21	0.095	0.746	0.110604	0.294137
R-MMU-8849932	Synaptic adhesion-like molecules	1	1	2	21	0.095	0.746	0.110604	0.294137
R-MMU-8956321	Nucleotide salvage	0	2	2	21	0.095	0.746	0.110604	0.294137
R-MMU-5617816	RAB3IP stimulates nucleotide exchange on RAB8A	0	5	5	94	0.053	1.866	0.11319	0.300545
R-MMU-174144	Ubiquitination of Securin by phospho-APC/C:Cdc20 complex	0	2	2	22	0.091	0.746	0.119567	0.301186
R-MMU-174154	APC/C:Cdc20 mediated degradation of Securin	0	2	2	22	0.091	0.746	0.119567	0.301186
R-MMU-174202	Degradation of multiubiquitinated Securin	0	2	2	22	0.091	0.746	0.119567	0.301186
R-MMU-445699	ATP Hydrolysis By Myosin	0	2	2	22	0.091	0.746	0.119567	0.301186
R-MMU-445700	Myosin Binds ATP	0	2	2	22	0.091	0.746	0.119567	0.301186
R-MMU-445704	Calcium Binds Caldesmon	0	2	2	22	0.091	0.746	0.119567	0.301186
R-MMU-445705	Release Of ADP From Myosin	0	2	2	22	0.091	0.746	0.119567	0.301186
R-MMU-5651801	PCNA-Dependent Long Patch Base Excision Repair	0	2	2	22	0.091	0.746	0.119567	0.301186
R-MMU-8864260	Transcriptional regulation by the AP-2 (TFAP2) family of transcription factors	1	1	2	22	0.091	0.746	0.119567	0.301186
R-MMU-380259	Loss of Nlp from mitotic centrosomes	0	4	4	70	0.057	1.493	0.123041	0.301186
R-MMU-380272	Plk1-mediated phosphorylation of Nlp	0	4	4	70	0.057	1.493	0.123041	0.301186
R-MMU-380284	Loss of proteins required for interphase microtubule organization from the centrosome	0	4	4	70	0.057	1.493	0.123041	0.301186
R-MMU-380294	Loss of C-Nap-1 from centrosomes	0	4	4	70	0.057	1.493	0.123041	0.301186
R-MMU-380303	Dissociation of Phospho-Nlp from the centrosome	0	4	4	70	0.057	1.493	0.123041	0.301186
R-MMU-380311	Recruitment of Plk1 to centrosomes	0	4	4	71	0.056	1.493	0.127771	0.301186
R-MMU-380455	Recruitment of CDK11p58 to the centrosomes	0	4	4	71	0.056	1.493	0.127771	0.301186
R-MMU-112409	RAF-independent MAPK1/3 activation	1	1	2	23	0.087	0.746	0.128703	0.301186
R-MMU-174048	APC/C:Cdc20 mediated degradation of Cyclin B	0	2	2	23	0.087	0.746	0.128703	0.301186
R-MMU-174157	Degradation of multiubiquitinated Cyclin B	0	2	2	23	0.087	0.746	0.128703	0.301186
R-MMU-174227	Ubiquitination of Cyclin B by phospho-APC/C:Cdc20 complex	0	2	2	23	0.087	0.746	0.128703	0.301186
R-MMU-3371571	HSF1-dependent transactivation	2	0	2	23	0.087	0.746	0.128703	0.301186
R-MMU-3788705	CDKN1A (p21) prevents phosphorylation of Cdh1 by Cyclin A:Cdk2	1	1	2	23	0.087	0.746	0.128703	0.301186
R-MMU-3788708	CDKN1A (p21) prevents association of Cyclin A:Cdk2 with Cdh1	1	1	2	23	0.087	0.746	0.128703	0.301186
R-MMU-389357	CD28 dependent PI3K/Akt signaling	2	0	2	23	0.087	0.746	0.128703	0.301186
R-MMU-5620912	Anchoring of the basal body to the plasma membrane	0	5	5	98	0.051	1.866	0.128737	0.301186
R-MMU-1168894	p-STAT5A/B dissociates from the Growth Hormone receptor	0	1	1	5	0.2	0.373	0.12896	0.301186
R-MMU-1475022	Carbonic anhydrase dehydrates bicarbonate (cytosol)	1	0	1	5	0.2	0.373	0.12896	0.301186
R-MMU-1482825	PI is hydrolyzed to 1-acyl LPI by PLA2[11]	0	1	1	5	0.2	0.373	0.12896	0.301186
R-MMU-170076	CAK-mediated phosphorylation of Cyclin B1:Cdc2 complexes	0	1	1	5	0.2	0.373	0.12896	0.301186
R-MMU-182594	Association of INK4 with CDK4/6	0	1	1	5	0.2	0.373	0.12896	0.301186
R-MMU-1912379	Transport of fringe-modified NOTCH to plasma membrane	1	0	1	5	0.2	0.373	0.12896	0.301186
R-MMU-1912382	Mature NOTCH heterodimer traffics to the plasma membrane	1	0	1	5	0.2	0.373	0.12896	0.301186
R-MMU-1912420	Pre-NOTCH Processing in Golgi	1	0	1	5	0.2	0.373	0.12896	0.301186
R-MMU-193694	p62 is recruited and forms a complex with TRAF6	1	0	1	5	0.2	0.373	0.12896	0.301186
R-MMU-195378	Homodimerization of VEGF proteins	1	0	1	5	0.2	0.373	0.12896	0.301186
R-MMU-196819	Vitamin B1 (thiamin) metabolism	1	0	1	5	0.2	0.373	0.12896	0.301186
R-MMU-199443	THEM4 (CTMP) and/or TRIB3 inhibit AKT phosphorylation	1	0	1	5	0.2	0.373	0.12896	0.301186
R-MMU-2022403	Renin:Prorenin Receptor hydrolyzes Angiotensinogen to Angiotensin-(1-10)	1	0	1	5	0.2	0.373	0.12896	0.301186
R-MMU-2023158	Glycosylation of Pre-Notch by Fringe	1	0	1	5	0.2	0.373	0.12896	0.301186
R-MMU-204947	Polyubiquitinated NRIF migrates to the nucleus	1	0	1	5	0.2	0.373	0.12896	0.301186
R-MMU-205008	Polyubiquitinated NRIF binds to p62 (Sequestosome)	1	0	1	5	0.2	0.373	0.12896	0.301186
R-MMU-211951	CYP1B1 4-hydroxylates EST17b	1	0	1	5	0.2	0.373	0.12896	0.301186
R-MMU-2142700	Synthesis of Lipoxins (LX)	1	0	1	5	0.2	0.373	0.12896	0.301186
R-MMU-2214351	PLK1 phosphorylates GORASP1	0	1	1	5	0.2	0.373	0.12896	0.301186
R-MMU-3002811	Myosin phosphatase dephosphorylates PLK1	0	1	1	5	0.2	0.373	0.12896	0.301186
R-MMU-3215251	TP53INP1 and HIPK2 bind TP53	1	0	1	5	0.2	0.373	0.12896	0.301186
R-MMU-3769366	Wif1 binds Wnts	1	0	1	5	0.2	0.373	0.12896	0.301186
R-MMU-388560	Endothelin receptors bind endothelin	1	0	1	5	0.2	0.373	0.12896	0.301186
R-MMU-388831	Phosphorylation of CD28	1	0	1	5	0.2	0.373	0.12896	0.301186
R-MMU-4086223	Collagen type IX binds integrin alpha11beta1	0	1	1	5	0.2	0.373	0.12896	0.301186
R-MMU-4419948	CTDNEP1:CNEP1R1 dephosphorylates LPIN	1	0	1	5	0.2	0.373	0.12896	0.301186
R-MMU-508162	BH3 only proteins associate with and inactivate anti-apoptotic BCL-XL	1	0	1	5	0.2	0.373	0.12896	0.301186
R-MMU-508163	BH3-only proteins associate with and inactivate anti-apoptotic BCL-2	1	0	1	5	0.2	0.373	0.12896	0.301186
R-MMU-5205673	p62 binds ubiquitinated mitochondrial substrates	1	0	1	5	0.2	0.373	0.12896	0.301186
R-MMU-5218640	SRC-1 phosphorylates p-Y397-PTK2	1	0	1	5	0.2	0.373	0.12896	0.301186
R-MMU-5218645	SRC-1 binds p-Y397-PTK2	1	0	1	5	0.2	0.373	0.12896	0.301186
R-MMU-5218806	FYN autophosphorylates	1	0	1	5	0.2	0.373	0.12896	0.301186
R-MMU-5218824	p-6Y-VEGFR2 binds FYN	1	0	1	5	0.2	0.373	0.12896	0.301186
R-MMU-5218830	SRC-1 phosphorylates PTK2-beta	1	0	1	5	0.2	0.373	0.12896	0.301186
R-MMU-5218836	PTK2beta binds alphaVbeta3	1	0	1	5	0.2	0.373	0.12896	0.301186
R-MMU-5357429	AXL autophosphorylates on Y772 and Y814	1	0	1	5	0.2	0.373	0.12896	0.301186
R-MMU-5357432	AXL binds SRC-1	1	0	1	5	0.2	0.373	0.12896	0.301186
R-MMU-5661270	Formation of xylulose-5-phosphate	1	0	1	5	0.2	0.373	0.12896	0.301186
R-MMU-5682802	LGI3 binds ADAM22,23,synatxin1	1	0	1	5	0.2	0.373	0.12896	0.301186
R-MMU-5686398	SPIDR binds BLM:TOP3A:RMI1:RMI2	0	1	1	5	0.2	0.373	0.12896	0.301186
R-MMU-5686475	SLX1A:SLX4 binds MUS81:EME1,(MUS81:EME2)	0	1	1	5	0.2	0.373	0.12896	0.301186
R-MMU-5692283	ALD3A1 oxidises 4HPCP to CXPA	1	0	1	5	0.2	0.373	0.12896	0.301186
R-MMU-5696958	USP44 deubiquitinates CDC20	0	1	1	5	0.2	0.373	0.12896	0.301186
R-MMU-6783681	LIF binds LIFR	1	0	1	5	0.2	0.373	0.12896	0.301186
R-MMU-6799409	HIPK2 phosphorylates TP53	1	0	1	5	0.2	0.373	0.12896	0.301186
R-MMU-6799777	TP53 family members bind PPP1R13B or TP53BP2	0	1	1	5	0.2	0.373	0.12896	0.301186
R-MMU-6804724	MDM2 ubiquitinates phosphorylated MDM4	1	0	1	5	0.2	0.373	0.12896	0.301186
R-MMU-68611	Orc1 associates with Orc4:Orc5:Orc3:Orc2:origin complexes	0	1	1	5	0.2	0.373	0.12896	0.301186
R-MMU-74711	Phosphorylation of IRS	0	1	1	5	0.2	0.373	0.12896	0.301186
R-MMU-74712	Dissociation of IRS-P from insulin receptor	0	1	1	5	0.2	0.373	0.12896	0.301186
R-MMU-76472	Ethylene is oxidized to Ethylene oxide by CYP1A1	1	0	1	5	0.2	0.373	0.12896	0.301186
R-MMU-8849797	Membrane proteases cleave Profilaggrin producing Filaggrin	1	0	1	5	0.2	0.373	0.12896	0.301186
R-MMU-8852362	GTSE1 binds CDKN1A	1	0	1	5	0.2	0.373	0.12896	0.301186
R-MMU-8853496	SCF:FBXL7 binds AURKA	0	1	1	5	0.2	0.373	0.12896	0.301186
R-MMU-8863914	Transport of SEC22B, TAP and PLC from ER to ERGIC	1	0	1	5	0.2	0.373	0.12896	0.301186
R-MMU-8952382	MDM2 polyubiquitinates RUNX3	1	0	1	5	0.2	0.373	0.12896	0.301186
R-MMU-9021523	WWP2 ubiquitinates NOTCH3	1	0	1	5	0.2	0.373	0.12896	0.301186
R-MMU-9027272	EPO:phospho-EPOR:phospho-JAK2:LYN:IRS2 phosphorylates IRS2	0	1	1	5	0.2	0.373	0.12896	0.301186
R-MMU-913370	Interleukin-5:Interleukin-5 receptor alpha binds IL3RB:JAK2	1	0	1	5	0.2	0.373	0.12896	0.301186
R-MMU-913371	GM-CSF receptor alpha:GM-CSF binds Bc	1	0	1	5	0.2	0.373	0.12896	0.301186
R-MMU-2294580	PLK1 hyperphosphorylates Condensin II complex	0	3	3	46	0.065	1.119	0.129358	0.301186
R-MMU-2294590	PLK1 binds phosphorylated condensin II complex	0	3	3	46	0.065	1.119	0.129358	0.301186
R-MMU-5683385	Formation of BRCA1-A complex at DNA DSBs	0	3	3	46	0.065	1.119	0.129358	0.301186
R-MMU-5683801	CHEK2 phosphorylates BRCA1	0	3	3	46	0.065	1.119	0.129358	0.301186
R-MMU-5693551	Phosphorylation of BRCA1-A complex at multiple sites by ATM	0	3	3	46	0.065	1.119	0.129358	0.301186
R-MMU-5683735	CHEK2 is recruited to DNA DSBs	0	3	3	47	0.064	1.119	0.135559	0.314762
R-MMU-69891	Phosphorylation and activation of CHEK2 by ATM	0	3	3	47	0.064	1.119	0.135559	0.314762
R-MMU-1483191	Synthesis of PC	2	0	2	24	0.083	0.746	0.137996	0.319984
R-MMU-5684052	PIAS4 SUMOylates MDC1	0	3	3	48	0.062	1.119	0.14186	0.323234
R-MMU-5686685	RIF1 and PAX1IP bind TP53BP1 at DNA DSBs	0	3	3	48	0.062	1.119	0.14186	0.323234
R-MMU-5626220	C2CD3 binds the mother centriole	0	4	4	74	0.054	1.493	0.142403	0.323234
R-MMU-201451	Signaling by BMP	0	2	2	25	0.08	0.746	0.147429	0.323234
R-MMU-3238698	WNT ligand biogenesis and trafficking	2	0	2	25	0.08	0.746	0.147429	0.323234
R-MMU-5652005	RAD18:UBE2B or RBX1:CUL4:DDB1:DTL ubiquitin ligase complex binds PCNA:POLD,POLE:RPA:RFC associated with damaged dsDNA	0	2	2	25	0.08	0.746	0.147429	0.323234
R-MMU-5683826	Surfactant metabolism	1	1	2	25	0.08	0.746	0.147429	0.323234
R-MMU-2559586	DNA Damage/Telomere Stress Induced Senescence	1	3	4	76	0.053	1.493	0.15251	0.323234
R-MMU-1067651	IL6:IL6R-2 binds IL6ST:JAK1, JAK2, (TYK2)	1	0	1	6	0.167	0.373	0.152691	0.323234
R-MMU-1067659	Assembly of hexameric IL-6 receptor	1	0	1	6	0.167	0.373	0.152691	0.323234
R-MMU-1067688	IL6:IL6R binds IL6ST:JAK1,JAK2,(TYK2)	1	0	1	6	0.167	0.373	0.152691	0.323234
R-MMU-1112510	IL6ST is tyrosine phosphorylated	1	0	1	6	0.167	0.373	0.152691	0.323234
R-MMU-1112514	JAK activation	1	0	1	6	0.167	0.373	0.152691	0.323234
R-MMU-1168459	Lyn activates ERK	0	1	1	6	0.167	0.373	0.152691	0.323234
R-MMU-1169194	Socs binding to JAK2	0	1	1	6	0.167	0.373	0.152691	0.323234
R-MMU-1433273	Interaction of Src kinases with c-Kit	1	0	1	6	0.167	0.373	0.152691	0.323234
R-MMU-1433501	Interaction of other adapter proteins with p-KIT	1	0	1	6	0.167	0.373	0.152691	0.323234
R-MMU-1855218	I(1,3,4,5)P4 is dephosphorylated to I(1,3,4)P3 by INPP5[3]/ITPK1 in the cytosol	1	0	1	6	0.167	0.373	0.152691	0.323234
R-MMU-193641	IKK-beta is recruited	1	0	1	6	0.167	0.373	0.152691	0.323234
R-MMU-193684	p62 recruits an atypical PKC	1	0	1	6	0.167	0.373	0.152691	0.323234
R-MMU-193703	IKKbeta is activated	1	0	1	6	0.167	0.373	0.152691	0.323234
R-MMU-198266	PI3K produces PIP3 and other phosphatidyl inositides	0	1	1	6	0.167	0.373	0.152691	0.323234
R-MMU-2142688	Synthesis of 5-eicosatetraenoic acids	1	0	1	6	0.167	0.373	0.152691	0.323234
R-MMU-2142770	Synthesis of 15-eicosatetraenoic acid derivatives	1	0	1	6	0.167	0.373	0.152691	0.323234
R-MMU-2172666	RB1 binds condensin II	0	1	1	6	0.167	0.373	0.152691	0.323234
R-MMU-2173779	Msr1 (Scara1) Binds Ligands	1	0	1	6	0.167	0.373	0.152691	0.323234
R-MMU-2428926	IGF1,2:p-Y1161,1165,1166-IGF1R phosphorylates IRS1,2,4	0	1	1	6	0.167	0.373	0.152691	0.323234
R-MMU-2485148	Fibrillin 1, 2,(3) degradation by MMP2, 9, 12 and 13	1	0	1	6	0.167	0.373	0.152691	0.323234
R-MMU-2507854	MSR1:ligand (SCARA1:ligand, SR-A:ligand) is endocytosed	1	0	1	6	0.167	0.373	0.152691	0.323234
R-MMU-265682	KCNJ11 tetramer:ABCC8 tetramer binds 4xATP, closing the channel	0	1	1	6	0.167	0.373	0.152691	0.323234
R-MMU-2997616	PIAS1,4 SUMOylates BRCA1 with SUMO2,3	0	1	1	6	0.167	0.373	0.152691	0.323234
R-MMU-350562	Regulation of ornithine decarboxylase (ODC)	1	0	1	6	0.167	0.373	0.152691	0.323234
R-MMU-374298	Opioid receptors bind opioid peptides	1	0	1	6	0.167	0.373	0.152691	0.323234
R-MMU-388814	Grb2 binds CD28	1	0	1	6	0.167	0.373	0.152691	0.323234
R-MMU-389381	Gads binds CD28	1	0	1	6	0.167	0.373	0.152691	0.323234
R-MMU-4088141	PP2A-PPP2R2A dephosphorylates FOXM1	0	1	1	6	0.167	0.373	0.152691	0.323234
R-MMU-445797	MYLK (MLCK) Active Calmodulin Binding	0	1	1	6	0.167	0.373	0.152691	0.323234
R-MMU-5218643	HSP90AA1 binds p-6Y-VEGFR2	1	0	1	6	0.167	0.373	0.152691	0.323234
R-MMU-5218847	PAK2 binds NCK	1	0	1	6	0.167	0.373	0.152691	0.323234
R-MMU-5358606	Mismatch repair (MMR) directed by MSH2:MSH3 (MutSbeta)	0	1	1	6	0.167	0.373	0.152691	0.323234
R-MMU-5671993	CIT-3 binds DLG4	0	1	1	6	0.167	0.373	0.152691	0.323234
R-MMU-5682385	The phagophore extends from the PIP3-enriched structure	1	0	1	6	0.167	0.373	0.152691	0.323234
R-MMU-5689972	USP2 deubiquitinates MDM2,MDM4	1	0	1	6	0.167	0.373	0.152691	0.323234
R-MMU-5696914	USP28 deubiquitinates CLSPN and MYC	0	1	1	6	0.167	0.373	0.152691	0.323234
R-MMU-6798373	MDM2 ubiquitinates DYRK2	1	0	1	6	0.167	0.373	0.152691	0.323234
R-MMU-6804879	MDM2 ubiquitinates TP53	1	0	1	6	0.167	0.373	0.152691	0.323234
R-MMU-68615	Orc6 associates with Orc1:Orc4:Orc5:Orc3:Orc2:origin complexes, forming ORC:origin complexes	0	1	1	6	0.167	0.373	0.152691	0.323234
R-MMU-68616	Assembly of the ORC complex at the origin of replication	0	1	1	6	0.167	0.373	0.152691	0.323234
R-MMU-69601	Ubiquitin Mediated Degradation of Phosphorylated Cdc25A	0	1	1	6	0.167	0.373	0.152691	0.323234
R-MMU-69610	p53-Independent DNA Damage Response	0	1	1	6	0.167	0.373	0.152691	0.323234
R-MMU-69613	p53-Independent G1/S DNA damage checkpoint	0	1	1	6	0.167	0.373	0.152691	0.323234
R-MMU-74707	Binding of IRS to insulin receptor	0	1	1	6	0.167	0.373	0.152691	0.323234
R-MMU-74713	IRS activation	0	1	1	6	0.167	0.373	0.152691	0.323234
R-MMU-74737	p-Y-IRS1,p-Y-IRS2 bind PI3K	0	1	1	6	0.167	0.373	0.152691	0.323234
R-MMU-8863858	SEC22B, CALR, STX4, TAP and TAPBP bind	1	0	1	6	0.167	0.373	0.152691	0.323234
R-MMU-8951595	CALR, TAP, TAPBP dissociate from SEC22B:STX4	1	0	1	6	0.167	0.373	0.152691	0.323234
R-MMU-9012652	p-Stat5 dissociates from Epo:p-8Y-Epor:p-12Y-Jak2:Lyn:Irs2	0	1	1	6	0.167	0.373	0.152691	0.323234
R-MMU-9012653	Epo:p-8Y-Epor:p-12Y-Jak2:Lyn:Irs2 phosphorylates Stat5	0	1	1	6	0.167	0.373	0.152691	0.323234
R-MMU-9012656	phospho-Epor:phospho-Jak2:Lyn:Irs2 binds Stat5	0	1	1	6	0.167	0.373	0.152691	0.323234
R-MMU-9013284	NOTCH3-ligand complex is cleaved to produce NEXT3	1	0	1	6	0.167	0.373	0.152691	0.323234
R-MMU-9016859	Ptcra gene expression is positively stimulated by Notch3 and inhibited by Ik1	1	0	1	6	0.167	0.373	0.152691	0.323234
R-MMU-9016915	Notch3 coactivator complex binds the Ptcra gene promoter	1	0	1	6	0.167	0.373	0.152691	0.323234
R-MMU-9017420	Notch3 coactivator complex binds the Heyl gene promoter	1	0	1	6	0.167	0.373	0.152691	0.323234
R-MMU-9027273	JAK2 phosphorylates GAB1 in EPO:phospho-EPOR:phospho-JAK2:LYN:IRS2:GAB1	0	1	1	6	0.167	0.373	0.152691	0.323234
R-MMU-9027281	EPO:phospho-EPOR:phospho-JAK2:LYN:IRS2 binds GAB1	0	1	1	6	0.167	0.373	0.152691	0.323234
R-MMU-9027429	Lyn phosphorylates Plcg1,2 in Epo:phospho-Epor:phospho-Jak2:Lyn:Irs2:Plcg1,2	0	1	1	6	0.167	0.373	0.152691	0.323234
R-MMU-9027436	Epo:p-8Y-Epor:p-12Y-Jak2:Lyn:Irs2 binds Plcg1,2	0	1	1	6	0.167	0.373	0.152691	0.323234
R-MMU-9030346	Epo:p-8Y-Epor:p-12Y-Jak2:Lyn:Irs2 binds Crkl:Rapgef1	0	1	1	6	0.167	0.373	0.152691	0.323234
R-MMU-9030353	Lyn phosphorylates Crkl in Epo:p-8Y-Epor:p-12Y-Jak2:Lyn:Irs2:Crkl:Rapgef1	0	1	1	6	0.167	0.373	0.152691	0.323234
R-MMU-9032476	Epor-associated Plcg hydrolyzes 1-phosphatidyl-1D-myo-inositol 4,5-bisphosphate	0	1	1	6	0.167	0.373	0.152691	0.323234
R-MMU-2299718	Condensation of Prophase Chromosomes	0	3	3	50	0.06	1.119	0.154747	0.327178
R-MMU-110373	Resolution of AP sites via the multiple-nucleotide patch replacement pathway	0	2	2	26	0.077	0.746	0.15699	0.330689
R-MMU-5691411	BRCA1-A complex deubiquitinates K63polyUb-histone H2A	0	2	2	26	0.077	0.746	0.15699	0.330689
R-MMU-6783589	Interleukin-6 family signaling	2	0	2	26	0.077	0.746	0.15699	0.330689
R-MMU-5173105	O-linked glycosylation	3	2	5	105	0.048	1.866	0.15811	0.332638
R-MMU-5684071	RNF4 ubiquitinates MDC1	0	3	3	51	0.059	1.119	0.161323	0.338978
R-MMU-3108232	SUMO E3 ligases SUMOylate target proteins	2	5	7	165	0.042	2.612	0.163702	0.343553
R-MMU-380283	Recruitment of additional gamma tubulin/ gamma TuRC to the centrosome	0	4	4	79	0.051	1.493	0.168159	0.344273
R-MMU-5626223	C2CD3 and OFD1 recruit 5 distal appendage proteins to the centriole	0	4	4	79	0.051	1.493	0.168159	0.344273
R-MMU-380270	Recruitment of mitotic centrosome proteins and complexes	0	4	4	80	0.05	1.493	0.173498	0.344273
R-MMU-380287	Centrosome maturation	0	4	4	80	0.05	1.493	0.173498	0.344273
R-MMU-380508	Translocation of NuMA to the centrosomes	0	4	4	80	0.05	1.493	0.173498	0.344273
R-MMU-5626228	The distal appendage proteins recruit TTBK2	0	4	4	80	0.05	1.493	0.173498	0.344273
R-MMU-1112703	PTPN11 is phosphorylated	1	0	1	7	0.143	0.373	0.175777	0.344273
R-MMU-1112708	PTPN11 binds p-Y759-IL6ST	1	0	1	7	0.143	0.373	0.175777	0.344273
R-MMU-1112755	SOCS3 binds IL6ST	1	0	1	7	0.143	0.373	0.175777	0.344273
R-MMU-111453	BH3-only proteins associate with and inactivate anti-apoptotic BCL-2 members	1	0	1	7	0.143	0.373	0.175777	0.344273
R-MMU-1433471	Activation of RAS by p-KIT bound SOS1	1	0	1	7	0.143	0.373	0.175777	0.344273
R-MMU-1472121	Phosphorylation of p-KIT on Y900 by Src kinases	1	0	1	7	0.143	0.373	0.175777	0.344273
R-MMU-1482612	2-acyl LPC is hydrolyzed to GPCho by PLA2[8]	0	1	1	7	0.143	0.373	0.175777	0.344273
R-MMU-176973	Association of MCM8 with ORC:origin complex	0	1	1	7	0.143	0.373	0.175777	0.344273
R-MMU-1855221	PI(4,5)P2 is hydrolysed to I(1,4,5)P3 and DAG by tethered PLC[1] at the plasma membrane	0	1	1	7	0.143	0.373	0.175777	0.344273
R-MMU-189483	Heme degradation	1	0	1	7	0.143	0.373	0.175777	0.344273
R-MMU-1912422	Pre-NOTCH Expression and Processing	1	0	1	7	0.143	0.373	0.175777	0.344273
R-MMU-199050	ICAM1-5 bind Integrin alphaLbeta2 (LFA-1)	1	0	1	7	0.143	0.373	0.175777	0.344273
R-MMU-2025723	B4GALTs transfer Gal to the N-glycan precursor	0	1	1	7	0.143	0.373	0.175777	0.344273
R-MMU-2046180	KSPG is secreted from the cell	0	1	1	7	0.143	0.373	0.175777	0.344273
R-MMU-2046239	Extracellular KSPG translocates to the lysosome for degradation	0	1	1	7	0.143	0.373	0.175777	0.344273
R-MMU-2046265	B4GALTs transfer Gal to the keratan chain	0	1	1	7	0.143	0.373	0.175777	0.344273
R-MMU-2046298	B4GALTs transfer Gal to a branch of keratan	0	1	1	7	0.143	0.373	0.175777	0.344273
R-MMU-205262	Direct recruitment of PI3K to p-KIT	1	0	1	7	0.143	0.373	0.175777	0.344273
R-MMU-216050	Integrins alpha4beta1, alpha8beta1, alphaVbeta1, alphaVbeta3, alphaVbeta6 bind Fibronectin matrix	0	1	1	7	0.143	0.373	0.175777	0.344273
R-MMU-2396399	Fibrillins bind BMPs	0	1	1	7	0.143	0.373	0.175777	0.344273
R-MMU-2429719	MCPH1 sequesters condensin II	0	1	1	7	0.143	0.373	0.175777	0.344273
R-MMU-3000434	PML, TRIM27, PIAS1,2-1 SUMOylate MDM2 with SUMO1	1	0	1	7	0.143	0.373	0.175777	0.344273
R-MMU-3215295	USP7 deubiquitinates MDM2	1	0	1	7	0.143	0.373	0.175777	0.344273
R-MMU-374686	L1 interaction with Integrins	0	1	1	7	0.143	0.373	0.175777	0.344273
R-MMU-389352	Translocation of Vav1 to CD28	1	0	1	7	0.143	0.373	0.175777	0.344273
R-MMU-389354	Activation of Vav1	1	0	1	7	0.143	0.373	0.175777	0.344273
R-MMU-5205649	p62 links damaged mitochondria to LC3	1	0	1	7	0.143	0.373	0.175777	0.344273
R-MMU-5218809	PTK2 and SRC-1 phosphorylate PXN on Y31 and Y118	1	0	1	7	0.143	0.373	0.175777	0.344273
R-MMU-5218812	FYN phosphorylates PAK2	1	0	1	7	0.143	0.373	0.175777	0.344273
R-MMU-5218814	PAK2 autophorylates	1	0	1	7	0.143	0.373	0.175777	0.344273
R-MMU-5218832	CDC42:GTP binds PAK2	1	0	1	7	0.143	0.373	0.175777	0.344273
R-MMU-5218838	PXN binds p-6Y,S732-PTK2	1	0	1	7	0.143	0.373	0.175777	0.344273
R-MMU-5218854	p-Y420-FYN is phosphorylated on S21	1	0	1	7	0.143	0.373	0.175777	0.344273
R-MMU-5358597	EXO1 interacts with MSH2:MSH6 (MutSalpha) and MLH1:PMS2 (MutLalpha)	0	1	1	7	0.143	0.373	0.175777	0.344273
R-MMU-5686335	CSF2RA:CSF2RB binds SFTPs	1	0	1	7	0.143	0.373	0.175777	0.344273
R-MMU-5686359	SFTPs translocate from extracellular region to clathrin-coated vesicle	1	0	1	7	0.143	0.373	0.175777	0.344273
R-MMU-6797803	PTPRD binds SLITRK1-6	0	1	1	7	0.143	0.373	0.175777	0.344273
R-MMU-8877308	MADD exchanges GTP for GDP on RAB27	0	1	1	7	0.143	0.373	0.175777	0.344273
R-MMU-8937144	Aryl hydrocarbon receptor signalling	1	0	1	7	0.143	0.373	0.175777	0.344273
R-MMU-8963896	HDL assembly	0	1	1	7	0.143	0.373	0.175777	0.344273
R-MMU-8978954	The complex of Hdac1, Rbl1 and E2f4 or Hdac1, Rbl2 and E2f4 or E2f5 binds Mybl2 gene promoter	0	1	1	7	0.143	0.373	0.175777	0.344273
R-MMU-8978970	The complex of Hdac1, Rbl1 and E2f4 or Hdac1, Rbl2 and E2f4 or E2f5 binds Ccna2 gene promoter	0	1	1	7	0.143	0.373	0.175777	0.344273
R-MMU-8978980	The complex of Hdac1, Rbl1 and E2f4 or Hdac1, Rbl2 and E2f4 or E2f5 binds Cdk1 gene promoter	0	1	1	7	0.143	0.373	0.175777	0.344273
R-MMU-8978989	The complex of Hdac1, Rbl1 and E2f4 or Hdac1, Rbl2 and E2f4 or E2f5 binds E2f1 gene promoter	0	1	1	7	0.143	0.373	0.175777	0.344273
R-MMU-8978997	Mybl2 gene expression is inhibited by Rbl1 or Rbl2 in complex with Hdac1	0	1	1	7	0.143	0.373	0.175777	0.344273
R-MMU-8979004	Ccna2 gene expression is inhibited by Rbl1 or Rbl2 in complex with Hdac1	0	1	1	7	0.143	0.373	0.175777	0.344273
R-MMU-8979012	E2f1 gene expression is inhibited by Rbl1 or Rbl2 in complex with Hdac1	0	1	1	7	0.143	0.373	0.175777	0.344273
R-MMU-8979019	Cdk1 gene expression is inhibited by Rbl1 or Rbl2 in complex with Hdac1	0	1	1	7	0.143	0.373	0.175777	0.344273
R-MMU-9016782	Fabp7 gene expression is positively regulated by Notch1 and Notch3	1	0	1	7	0.143	0.373	0.175777	0.344273
R-MMU-9027266	Epo:p-8Y-Epor:p-12Y-Jak2:Lyn:Irs2:p-Crkl:Rapgef1 binds Shc1	0	1	1	7	0.143	0.373	0.175777	0.344273
R-MMU-9029147	Jak2 phosphorylates Shc1 in Epo:p-8Y-Epor:p-12Y-Jak2:Lyn:Irs2:p-Crkl:Rapgef:Shc1	0	1	1	7	0.143	0.373	0.175777	0.344273
R-MMU-982810	JAK2 phosphorylation	0	1	1	7	0.143	0.373	0.175777	0.344273
R-MMU-1855204	Synthesis of IP3 and IP4 in the cytosol	1	1	2	28	0.071	0.746	0.176437	0.344376
R-MMU-499943	Interconversion of nucleotide di- and triphosphates	1	1	2	28	0.071	0.746	0.176437	0.344376
R-MMU-5652009	RAD18:UBE2B or RBX1:CUL4:DDB1:DTL monoubiquitinates PCNA	0	2	2	28	0.071	0.746	0.176437	0.344376
R-MMU-5626227	CP110 and CEP97 dissociate from the centriole	0	4	4	81	0.049	1.493	0.178895	0.348374
R-MMU-5626699	MARK4 binds ODF2 in the centriole	0	4	4	81	0.049	1.493	0.178895	0.348374
R-MMU-2316434	PI3K phosphorylates PIP2 to PIP3	3	1	4	82	0.049	1.493	0.184348	0.358583
R-MMU-199418	Negative regulation of the PI3K/AKT network	4	1	5	111	0.045	1.866	0.185257	0.359692
R-MMU-2990846	SUMOylation	2	5	7	171	0.041	2.612	0.185341	0.359692
R-MMU-399719	Trafficking of AMPA receptors	2	0	2	29	0.069	0.746	0.186298	0.360316
R-MMU-399721	Glutamate binding, activation of AMPA receptors and synaptic plasticity	2	0	2	29	0.069	0.746	0.186298	0.360316
R-MMU-5626467	RHO GTPases activate IQGAPs	0	2	2	29	0.069	0.746	0.186298	0.360316
R-MMU-110362	POLB-Dependent Long Patch Base Excision Repair	0	1	1	8	0.125	0.373	0.198237	0.363577
R-MMU-1112565	Tyrosine phosphorylated IL6ST binds STAT1,STAT3	1	0	1	8	0.125	0.373	0.198237	0.363577
R-MMU-1112604	Phosphorylated STATs are released	1	0	1	8	0.125	0.373	0.198237	0.363577
R-MMU-1112690	PTPN11 binds CBL	1	0	1	8	0.125	0.373	0.198237	0.363577
R-MMU-1112727	Serine phosphorylation of STATs	1	0	1	8	0.125	0.373	0.198237	0.363577
R-MMU-1433418	Phosphorylation of JAK2	1	0	1	8	0.125	0.373	0.198237	0.363577
R-MMU-1433451	JAK2 binds to p-KIT	1	0	1	8	0.125	0.373	0.198237	0.363577
R-MMU-1433488	Phosphorylation of SHP2 by SFKs	1	0	1	8	0.125	0.373	0.198237	0.363577
R-MMU-1433506	Phosphorylation of APS	1	0	1	8	0.125	0.373	0.198237	0.363577
R-MMU-1433542	Phosphorylation and activation of VAV1	1	0	1	8	0.125	0.373	0.198237	0.363577
R-MMU-1482856	PC is hydrolyzed to 1-acyl LPC by PLA2[5]	0	1	1	8	0.125	0.373	0.198237	0.363577
R-MMU-1483115	Hydrolysis of LPC	0	1	1	8	0.125	0.373	0.198237	0.363577
R-MMU-1566962	Elastin degradation by elastin-degrading extracellular proteinases	1	0	1	8	0.125	0.373	0.198237	0.363577
R-MMU-177922	EGFR dimerization	1	0	1	8	0.125	0.373	0.198237	0.363577
R-MMU-177934	EGFR autophosphorylation	1	0	1	8	0.125	0.373	0.198237	0.363577
R-MMU-194313	VEGF ligand-receptor interactions	1	0	1	8	0.125	0.373	0.198237	0.363577
R-MMU-195399	VEGF binds to VEGFR leading to receptor dimerization	1	0	1	8	0.125	0.373	0.198237	0.363577
R-MMU-196350	Pregnenolone is dehydrogenated to form pregn-5-ene-3,20-dione	0	1	1	8	0.125	0.373	0.198237	0.363577
R-MMU-196836	Vitamin C (ascorbate) metabolism	1	0	1	8	0.125	0.373	0.198237	0.363577
R-MMU-198315	Active IRS recruits PI3K to the plasma membrane and activates it	0	1	1	8	0.125	0.373	0.198237	0.363577
R-MMU-2046175	Further sulfation on galactose residues produces KSPG	0	1	1	8	0.125	0.373	0.198237	0.363577
R-MMU-205238	SHP2 interacts with p-KIT	1	0	1	8	0.125	0.373	0.198237	0.363577
R-MMU-205319	Interaction of APS and p-KIT	1	0	1	8	0.125	0.373	0.198237	0.363577
R-MMU-209566	TRAF6 is auto-ubiquitinated	1	0	1	8	0.125	0.373	0.198237	0.363577
R-MMU-211247	Cleavage of DNA by DFF40	0	1	1	8	0.125	0.373	0.198237	0.363577
R-MMU-2395320	Latent TGF-beta-1 binds integrins	0	1	1	8	0.125	0.373	0.198237	0.363577
R-MMU-3232142	SUMOylation of ubiquitinylation proteins	1	0	1	8	0.125	0.373	0.198237	0.363577
R-MMU-389348	Activation of Rac1 by pVav1	1	0	1	8	0.125	0.373	0.198237	0.363577
R-MMU-399933	Sema3A binds Nrp-1 bound to PlexinA	0	1	1	8	0.125	0.373	0.198237	0.363577
R-MMU-5632738	DDIT4 binds 14-3-3 dimer	1	0	1	8	0.125	0.373	0.198237	0.363577
R-MMU-5682794	LGI1 binds ADAM22 and ADAM23	1	0	1	8	0.125	0.373	0.198237	0.363577
R-MMU-5687484	PARP1 or PARP2, FEN1 and POLQ are recruited to MMEJ site	0	1	1	8	0.125	0.373	0.198237	0.363577
R-MMU-5687640	POLQ extends annealed 3'-ssDNA overhangs in MMEJ	0	1	1	8	0.125	0.373	0.198237	0.363577
R-MMU-5687653	PARP1,PARP2 dimers bound to MMEJ sites autoPARylate	0	1	1	8	0.125	0.373	0.198237	0.363577
R-MMU-5697009	USP37:RUVLB1:PSMC5 deubiquitinates CCNA1,CCNA2	0	1	1	8	0.125	0.373	0.198237	0.363577
R-MMU-6806831	CYB5Rs reduce MetHb to HbA	1	0	1	8	0.125	0.373	0.198237	0.363577
R-MMU-68946	Phosphorylated Orc1 is ubiquitinated while still associated with chromatin	0	1	1	8	0.125	0.373	0.198237	0.363577
R-MMU-75016	Association of p-S216-CDC25C with 14-3-3 proteins	0	1	1	8	0.125	0.373	0.198237	0.363577
R-MMU-879907	Tyrosine kinases phosphorylate the receptor	1	0	1	8	0.125	0.373	0.198237	0.363577
R-MMU-879910	JAK2 is phosphorylated, activated	1	0	1	8	0.125	0.373	0.198237	0.363577
R-MMU-879942	The receptor is activated	1	0	1	8	0.125	0.373	0.198237	0.363577
R-MMU-8854041	SCF-FBXL7 ubiquitinates AURKA	0	1	1	8	0.125	0.373	0.198237	0.363577
R-MMU-8854044	Proteasome degrades AURKA ubiquitinated by SCF-FBXL7	0	1	1	8	0.125	0.373	0.198237	0.363577
R-MMU-8941895	Formation of CDK4/6:CCND complexes	0	1	1	8	0.125	0.373	0.198237	0.363577
R-MMU-8941915	Cip/Kip CDK inhibitors bind CDK4/6:CCND complexes	1	0	1	8	0.125	0.373	0.198237	0.363577
R-MMU-8942803	Translocation of CDK4/6:CCND complexes from the cytoplasm to the nucleus	1	0	1	8	0.125	0.373	0.198237	0.363577
R-MMU-8942836	CDK4/6:CCND complexes are activated by T-loop phosphorylation of CDK4/6	1	0	1	8	0.125	0.373	0.198237	0.363577
R-MMU-9013361	NEXT3 is cleaved to produce NICD3	1	0	1	8	0.125	0.373	0.198237	0.363577
R-MMU-110314	Recognition of DNA damage by PCNA-containing replication complex	0	2	2	31	0.065	0.746	0.206233	0.376471
R-MMU-389356	CD28 co-stimulation	2	0	2	31	0.065	0.746	0.206233	0.376471
R-MMU-5693571	Nonhomologous End-Joining (NHEJ)	0	3	3	59	0.051	1.119	0.216577	0.376471
R-MMU-5672965	RAS GEFs promote RAS nucleotide exchange	4	1	5	118	0.042	1.866	0.218881	0.376471
R-MMU-109857	MAP2K1 binds MAPK3	1	0	1	9	0.111	0.373	0.220087	0.376471
R-MMU-109858	MAP2K2 binds MAPK1	1	0	1	9	0.111	0.373	0.220087	0.376471
R-MMU-1112602	Tyrosine phosphorylation of STAT1, STAT3 by IL6 receptor	1	0	1	9	0.111	0.373	0.220087	0.376471
R-MMU-112411	MAPK1 (ERK2) activation	1	0	1	9	0.111	0.373	0.220087	0.376471
R-MMU-1433428	GRB2 is indirectly recruited to p-KIT through SHP2	1	0	1	9	0.111	0.373	0.220087	0.376471
R-MMU-1433454	Phosphorylation of GAB2 by SFKs	1	0	1	9	0.111	0.373	0.220087	0.376471
R-MMU-1482884	PE is hydrolyzed to 1-acyl LPE by PLA2[2]	0	1	1	9	0.111	0.373	0.220087	0.376471
R-MMU-1566981	Fibronectin degradation by MMP1, 3, 7, 12, 13, 19, CTSS	1	0	1	9	0.111	0.373	0.220087	0.376471
R-MMU-174425	The primase component of DNA polymerase:primase synthesizes a 6-10 nucleotide RNA primer on the G strand of the telomere	0	1	1	9	0.111	0.373	0.220087	0.376471
R-MMU-174430	Telomere C-strand synthesis initiation	0	1	1	9	0.111	0.373	0.220087	0.376471
R-MMU-177925	SHC1 binds to the phosphorylated EGF receptor:ligand complex	1	0	1	9	0.111	0.373	0.220087	0.376471
R-MMU-177933	SHC1 phosphorylation by phosphorylated EGFR	1	0	1	9	0.111	0.373	0.220087	0.376471
R-MMU-177937	Phosphorylation of EGFR by SRC kinase	1	0	1	9	0.111	0.373	0.220087	0.376471
R-MMU-177942	EGFR binds EGF ligand	1	0	1	9	0.111	0.373	0.220087	0.376471
R-MMU-182969	Phosphorylation of CBL (EGFR:CBL)	1	0	1	9	0.111	0.373	0.220087	0.376471
R-MMU-183055	Binding of CBL to EGFR	1	0	1	9	0.111	0.373	0.220087	0.376471
R-MMU-192036	5Beta-cholesten-7alpha, 12alpha-diol-3-one is reduced to 5beta-cholestan-3alpha, 7alpha, 12alpha-triol	0	1	1	9	0.111	0.373	0.220087	0.376471
R-MMU-193705	IKKbeta phosphorylates IkB causing NF-kB to dissociate	1	0	1	9	0.111	0.373	0.220087	0.376471
R-MMU-198203	PI3K/AKT activation	0	1	1	9	0.111	0.373	0.220087	0.376471
R-MMU-2022857	Keratan sulfate degradation	0	1	1	9	0.111	0.373	0.220087	0.376471
R-MMU-2046222	CHST2,5,6 transfer SO4(2-) to GlcNAc residues on keratan-PG to form KSPG	0	1	1	9	0.111	0.373	0.220087	0.376471
R-MMU-212706	Phospholipase C-gamma1 binds to the activated EGF receptor	1	0	1	9	0.111	0.373	0.220087	0.376471
R-MMU-212710	EGFR activates PLC-gamma1 by phosphorylation	1	0	1	9	0.111	0.373	0.220087	0.376471
R-MMU-212713	Active PLC-gamma1 dissociates from EGFR	1	0	1	9	0.111	0.373	0.220087	0.376471
R-MMU-212718	EGFR interacts with phospholipase C-gamma	1	0	1	9	0.111	0.373	0.220087	0.376471
R-MMU-2161549	PGH2 is reduced to PGF2a by AKR1C3	0	1	1	9	0.111	0.373	0.220087	0.376471
R-MMU-2161614	PGD2 is reduced to 11-epi-PGF2a by AKRIC3	0	1	1	9	0.111	0.373	0.220087	0.376471
R-MMU-2466068	Phosphorylation of cohesin by PLK1 at chromosomal arms	0	1	1	9	0.111	0.373	0.220087	0.376471
R-MMU-2467794	Resolution of sister chromatids	0	1	1	9	0.111	0.373	0.220087	0.376471
R-MMU-2468041	CDCA5 (Sororin) enables cohesion of sister chromosomal arms	0	1	1	9	0.111	0.373	0.220087	0.376471
R-MMU-2468293	CDK1 phosphorylates CDCA5 (Sororin) at chromosomal arms	0	1	1	9	0.111	0.373	0.220087	0.376471
R-MMU-2473151	CDCA5 (Sororin) enables cohesion of sister centromeres	0	1	1	9	0.111	0.373	0.220087	0.376471
R-MMU-2533953	Degradation of laminin-111, -332 by Mmp3, 7, 12, 13, 19, 20 and plasmin	1	0	1	9	0.111	0.373	0.220087	0.376471
R-MMU-3000480	Scavenging by Class A Receptors	1	0	1	9	0.111	0.373	0.220087	0.376471
R-MMU-375131	Basigin binds CD98 complex	1	0	1	9	0.111	0.373	0.220087	0.376471
R-MMU-388824	PTPRF, PTPRS, PTPRD bind Liprins	0	1	1	9	0.111	0.373	0.220087	0.376471
R-MMU-391908	Prostanoid ligand receptors	0	1	1	9	0.111	0.373	0.220087	0.376471
R-MMU-3928647	RHOA:GTP:Mg2+ binds ROCK1,ROCK2	1	0	1	9	0.111	0.373	0.220087	0.376471
R-MMU-5205663	LC3 binds the autophagosome membrane Atg5-Atg12 complex	1	0	1	9	0.111	0.373	0.220087	0.376471
R-MMU-5218819	VEGFA dimer:p-6Y-VEGFR2 dimer:PI3K phosphorylates PIP2 to PIP3	1	0	1	9	0.111	0.373	0.220087	0.376471
R-MMU-5218822	CRK binds BCAR1 and or PXN	1	0	1	9	0.111	0.373	0.220087	0.376471
R-MMU-5218826	Active ROCK1,ROCK2 phosphorylates p-5Y-PTK2 on S732	1	0	1	9	0.111	0.373	0.220087	0.376471
R-MMU-5218851	p-Y402-PTK2B phosphorylates p-5Y,S732-PTK2 on Y407	1	0	1	9	0.111	0.373	0.220087	0.376471
R-MMU-5357479	p-AXL binds PI3K	1	0	1	9	0.111	0.373	0.220087	0.376471
R-MMU-5615668	AKR1C3 reduces atRAL to atROL	0	1	1	9	0.111	0.373	0.220087	0.376471
R-MMU-5632732	p-S939,T1462-TSC2 binding to 14-3-3 dimer is negatively regulated by DDIT4	1	0	1	9	0.111	0.373	0.220087	0.376471
R-MMU-5684081	MRN complex binds CDK2 and RBBP8	0	1	1	9	0.111	0.373	0.220087	0.376471
R-MMU-5684096	CDK2 phosphorylates RBBP8	0	1	1	9	0.111	0.373	0.220087	0.376471
R-MMU-5689950	USP7 deubiquitinates TP53,MDM2,MDM4,FOXO4, PTEN	1	0	1	9	0.111	0.373	0.220087	0.376471
R-MMU-5690066	ACOT2,9,THEM4,5 hydrolyse MCFA-CoA, LCFA-CoA	1	0	1	9	0.111	0.373	0.220087	0.376471
R-MMU-5693691	CES1 trimer.CES2 hydrolyse COCN to BEG	1	0	1	9	0.111	0.373	0.220087	0.376471
R-MMU-6783524	OSM,LIF,CTF1 receptor complex binds gp130	1	0	1	9	0.111	0.373	0.220087	0.376471
R-MMU-68913	The primase component of DNA polymerase:primase synthesizes a 6-10 nucleotide RNA primer at the origin	0	1	1	9	0.111	0.373	0.220087	0.376471
R-MMU-68952	DNA replication initiation	0	1	1	9	0.111	0.373	0.220087	0.376471
R-MMU-69227	Cyclin D:CDK4/6 phosphorylates RB1 and prevents RB1 binding to E2F1/2/3:DP1/2 complexes	1	0	1	9	0.111	0.373	0.220087	0.376471
R-MMU-69541	Stabilization of p53	1	0	1	9	0.111	0.373	0.220087	0.376471
R-MMU-879934	Recruitment of SHC1 is mediated by Y593 of the common beta chain	1	0	1	9	0.111	0.373	0.220087	0.376471
R-MMU-8849881	SALM2 associate with AMPA and NMDA receptors	1	0	1	9	0.111	0.373	0.220087	0.376471
R-MMU-8854050	FBXL7 down-regulates AURKA during mitotic entry and in early mitosis	0	1	1	9	0.111	0.373	0.220087	0.376471
R-MMU-9029146	Epo:p-8Y-Epor:p-12Y-Jak2:Lyn:Irs2:p-Crkl:Rapgef1:p-Y-Shc1 binds Grb2-1:Sos1	0	1	1	9	0.111	0.373	0.220087	0.376471
R-MMU-9029162	Jak2 phosphorylates Vav1 in Epo:p-8Y-Epor:p-12Y-Jak2:Lyn:Irs2:p-Crkl:Rapgef1:p-Y-Shc1:Grb2-1:Vav1	0	1	1	9	0.111	0.373	0.220087	0.376471
R-MMU-912757	p-S585-IL3RB binds 14-3-3 proteins	1	0	1	9	0.111	0.373	0.220087	0.376471
R-MMU-913451	IL3RB is phosphorylated on Ser-585	1	0	1	9	0.111	0.373	0.220087	0.376471
R-MMU-8964043	Plasma lipoprotein clearance	2	0	2	33	0.061	0.746	0.226383	0.386851
R-MMU-380316	Association of NuMA with microtubules	0	4	4	90	0.044	1.493	0.229745	0.391809
R-MMU-380320	Recruitment of NuMA to mitotic centrosomes	0	4	4	90	0.044	1.493	0.229745	0.391809
R-MMU-196849	Metabolism of water-soluble vitamins and cofactors	5	0	5	121	0.041	1.866	0.233839	0.396876
R-MMU-352230	Amino acid transport across the plasma membrane	1	1	2	34	0.059	0.746	0.236512	0.396876
R-MMU-8952289	FAM20C phosphorylates FAM20C substrates	3	2	5	122	0.041	1.866	0.238889	0.396876
R-MMU-8957275	Post-translational protein phosphorylation	3	2	5	122	0.041	1.866	0.238889	0.396876
R-MMU-1482922	Acyl chain remodelling of PI	0	1	1	10	0.1	0.373	0.241344	0.396876
R-MMU-1592387	Fibulin binds elastic fibres	0	1	1	10	0.1	0.373	0.241344	0.396876
R-MMU-162658	Golgi Cisternae Pericentriolar Stack Reorganization	0	1	1	10	0.1	0.373	0.241344	0.396876
R-MMU-177930	GAB1 phosphorylation by EGFR kinase	1	0	1	10	0.1	0.373	0.241344	0.396876
R-MMU-177941	GRB2:GAB1 binds to phosphorylated EGFR	1	0	1	10	0.1	0.373	0.241344	0.396876
R-MMU-177943	GRB2:SOS1 complex binds to EGF:EGFR complex	1	0	1	10	0.1	0.373	0.241344	0.396876
R-MMU-183058	Phosphorylation of CBL (EGFR:GRB2:CBL)	1	0	1	10	0.1	0.373	0.241344	0.396876
R-MMU-183067	Localization of CBL:GRB2 to the membrane	1	0	1	10	0.1	0.373	0.241344	0.396876
R-MMU-1855167	Synthesis of pyrophosphates in the cytosol	1	0	1	10	0.1	0.373	0.241344	0.396876
R-MMU-193052	Pregn-5-ene-3,20-dione isomerizes to progesterone	0	1	1	10	0.1	0.373	0.241344	0.396876
R-MMU-198640	TORC2 (mTOR) phosphorylates AKT at S473	1	0	1	10	0.1	0.373	0.241344	0.396876
R-MMU-2468039	Acetylation of SMC3 subunit of chromosomal arm associated cohesin by ESCO1 or ESCO2	0	1	1	10	0.1	0.373	0.241344	0.396876
R-MMU-388832	PI3K binds CD28	1	0	1	10	0.1	0.373	0.241344	0.396876
R-MMU-389158	CD28 bound PI3K phosphorylates PIP2 to PIP3	1	0	1	10	0.1	0.373	0.241344	0.396876
R-MMU-399955	SEMA3A-Plexin repulsion signaling by inhibiting Integrin adhesion	0	1	1	10	0.1	0.373	0.241344	0.396876
R-MMU-416985	Trafficking of GluR2-containing AMPA receptors to synapse	1	0	1	10	0.1	0.373	0.241344	0.396876
R-MMU-421007	Endocytosis of Ca impermeable AMPA receptors	1	0	1	10	0.1	0.373	0.241344	0.396876
R-MMU-426240	DAG kinase produces phosphatidic acid from DAG	0	1	1	10	0.1	0.373	0.241344	0.396876
R-MMU-5358599	EXO1 interacting with MSH2:MSH6 excises single strand DNA containing a mismatch	0	1	1	10	0.1	0.373	0.241344	0.396876
R-MMU-5631941	SESN1,2,3 bind AMPK	1	0	1	10	0.1	0.373	0.241344	0.396876
R-MMU-5685939	HDR through MMEJ (alt-NHEJ)	0	1	1	10	0.1	0.373	0.241344	0.396876
R-MMU-5690043	Cytosolic ACOTs hydrolyse MCFA-CoA, LCFA-CoA	1	0	1	10	0.1	0.373	0.241344	0.396876
R-MMU-879909	Activation of STAT5a/b by JAK2	1	0	1	10	0.1	0.373	0.241344	0.396876
R-MMU-879930	STAT5 is recruited by JAK2	1	0	1	10	0.1	0.373	0.241344	0.396876
R-MMU-8864307	TFAP2 homo- and heterodimers bind CITED and EP300/CREBBP	1	0	1	10	0.1	0.373	0.241344	0.396876
R-MMU-8876191	RAB9 GEFs exchange GTP for GDP on RAB9	1	0	1	10	0.1	0.373	0.241344	0.396876
R-MMU-8956026	CUL9:RBX1 ubiquitinates BIRC5	0	1	1	10	0.1	0.373	0.241344	0.396876
R-MMU-9027268	Epo:p-8Y-Epor:p-12Y-Jak2:Lyn:Irs2 binds Pi3k	0	1	1	10	0.1	0.373	0.241344	0.396876
R-MMU-9027284	Erythropoietin activates RAS	0	1	1	10	0.1	0.373	0.241344	0.396876
R-MMU-9029150	EPO:phospho-EPOR:phospho-JAK2:LYN:IRS2:phospho-CRKL:RAPGEF1:phospho-SHC1 binds GRB2:VAV1	0	1	1	10	0.1	0.373	0.241344	0.396876
R-MMU-909738	SHP1 and SHP2 bind the common beta chain	1	0	1	10	0.1	0.373	0.241344	0.396876
R-MMU-914036	SHP1 and SHP2 dephosphorylate Y628 of IL3RB	1	0	1	10	0.1	0.373	0.241344	0.396876
R-MMU-921155	p-STAT5 dissociates from the receptor complex	1	0	1	10	0.1	0.373	0.241344	0.396876
R-MMU-174824	Plasma lipoprotein assembly, remodeling, and clearance	2	1	3	63	0.048	1.119	0.24554	0.403387
R-MMU-5689901	Metalloprotease DUBs	0	2	2	35	0.057	0.746	0.246665	0.404844
R-MMU-212436	Generic Transcription Pathway	10	12	22	690	0.032	8.209	0.249404	0.408945
R-MMU-2559582	Senescence-Associated Secretory Phenotype (SASP)	1	3	4	94	0.043	1.493	0.253414	0.415121
R-MMU-196854	Metabolism of vitamins and cofactors	5	2	7	189	0.037	2.612	0.256442	0.419676
R-MMU-5693565	Recruitment and ATM-mediated phosphorylation of repair and signaling proteins at DNA double strand breaks	0	3	3	65	0.046	1.119	0.260246	0.420324
R-MMU-1059683	Interleukin-6 signaling	1	0	1	11	0.091	0.373	0.262023	0.420324
R-MMU-1170546	Prolactin receptor signaling	0	1	1	11	0.091	0.373	0.262023	0.420324
R-MMU-177924	Dephosphorylation of Gab1 by SHP2	1	0	1	11	0.091	0.373	0.262023	0.420324
R-MMU-177935	SHP2 dephosphorylates Tyr 992 on EGFR	1	0	1	11	0.091	0.373	0.262023	0.420324
R-MMU-177936	GRB2:SOS1 binds to phosphorylated SHC1 in complex with EGFR	1	0	1	11	0.091	0.373	0.262023	0.420324
R-MMU-177944	Activation of SHP2 through the binding to phospho-Gab1	1	0	1	11	0.091	0.373	0.262023	0.420324
R-MMU-189451	Heme biosynthesis	1	0	1	11	0.091	0.373	0.262023	0.420324
R-MMU-205244	Recruitment of CBL to KIT	1	0	1	11	0.091	0.373	0.262023	0.420324
R-MMU-3318413	KAT7-containing ING4/5 complexes acetylate Me3K-histone H3	1	0	1	11	0.091	0.373	0.262023	0.420324
R-MMU-432047	Passive transport by Aquaporins	1	0	1	11	0.091	0.373	0.262023	0.420324
R-MMU-445813	Phosphorylation of Smooth Muscle Myosin Light Chains	0	1	1	11	0.091	0.373	0.262023	0.420324
R-MMU-507868	Aquaporins passively transport water into cells	1	0	1	11	0.091	0.373	0.262023	0.420324
R-MMU-5218804	p38 MAPK activation by VEGFR	1	0	1	11	0.091	0.373	0.262023	0.420324
R-MMU-6804759	Regulation of TP53 Activity through Association with Co-factors	0	1	1	11	0.091	0.373	0.262023	0.420324
R-MMU-74749	Signal attenuation	0	1	1	11	0.091	0.373	0.262023	0.420324
R-MMU-8851680	Butyrophilin (BTN) family interactions	1	0	1	11	0.091	0.373	0.262023	0.420324
R-MMU-8866551	CFTR binds components of the ERAD machinery for ubiquitination and degradation	0	1	1	11	0.091	0.373	0.262023	0.420324
R-MMU-8941858	Regulation of RUNX3 expression and activity	1	0	1	11	0.091	0.373	0.262023	0.420324
R-MMU-9012657	EPO:phospho-EPOR:phospho-JAK2:LYN:phospho-IRS2 binds PI3K	0	1	1	11	0.091	0.373	0.262023	0.420324
R-MMU-914018	Addition of GlcNAc to Core 3 forms a Core 4 glycoprotein	1	0	1	11	0.091	0.373	0.262023	0.420324
R-MMU-1257604	PIP3 activates AKT signaling	6	1	7	191	0.037	2.612	0.264812	0.424397
R-MMU-5173005	B3GALTL transfers glucose to O-fucosyl-proteins	1	1	2	37	0.054	0.746	0.267008	0.426756
R-MMU-5173192	POFUT2 transfers fucose to TSR domain-containing proteins	1	1	2	37	0.054	0.746	0.267008	0.426756
R-MMU-211859	Biological oxidations	9	0	9	257	0.035	3.358	0.267036	0.426756
R-MMU-2980736	Peptide hormone metabolism	2	1	3	67	0.045	1.119	0.275065	0.435362
R-MMU-5693606	DNA Double Strand Break Response	0	3	3	67	0.045	1.119	0.275065	0.435362
R-MMU-6794362	Protein-protein interactions at synapses	2	1	3	67	0.045	1.119	0.275065	0.435362
R-MMU-450531	Regulation of mRNA stability by proteins that bind AU-rich elements	2	0	2	38	0.053	0.746	0.277182	0.435362
R-MMU-5173214	O-glycosylation of TSR domain-containing proteins	1	1	2	38	0.053	0.746	0.277182	0.435362
R-MMU-140342	Apoptosis induced DNA fragmentation	0	1	1	12	0.083	0.373	0.282141	0.435362
R-MMU-1433456	Recruitment of STATs	1	0	1	12	0.083	0.373	0.282141	0.435362
R-MMU-1470009	Phosphorylation of STATs	1	0	1	12	0.083	0.373	0.282141	0.435362
R-MMU-1470010	Dimerization of STATs	1	0	1	12	0.083	0.373	0.282141	0.435362
R-MMU-1470012	Disassociation and translocation of STATs to the nucleus	1	0	1	12	0.083	0.373	0.282141	0.435362
R-MMU-1564142	Collagen type IV degradation by MMP2,3,4,9,10,12	1	0	1	12	0.083	0.373	0.282141	0.435362
R-MMU-177927	PI3K binds to EGF:EGFR:GRB2:GAB1	1	0	1	12	0.083	0.373	0.282141	0.435362
R-MMU-177939	PI3K converts phosphatidylinositol-4,5-bisphosphate (PIP2) to phosphatidylinositol-3,4,5-trisphosphate (PIP3)	1	0	1	12	0.083	0.373	0.282141	0.435362
R-MMU-182993	Ubiquitination of stimulated EGFR (CBL)	1	0	1	12	0.083	0.373	0.282141	0.435362
R-MMU-2024090	Glce epimerises GlcA to IdoA	0	1	1	12	0.083	0.373	0.282141	0.435362
R-MMU-2025724	B3GNT1,2,3,4,7 add GlcNAc to form Keratan-PG	0	1	1	12	0.083	0.373	0.282141	0.435362
R-MMU-2046285	The keratan chain can be capped by N-acetylneuraminic acid	0	1	1	12	0.083	0.373	0.282141	0.435362
R-MMU-209543	p75NTR recruits signalling complexes	1	0	1	12	0.083	0.373	0.282141	0.435362
R-MMU-209560	NF-kB is activated and signals survival	1	0	1	12	0.083	0.373	0.282141	0.435362
R-MMU-211227	Activation of DNA fragmentation factor	0	1	1	12	0.083	0.373	0.282141	0.435362
R-MMU-3858482	DVL is recruited to the receptor	1	0	1	12	0.083	0.373	0.282141	0.435362
R-MMU-389359	CD28 dependent Vav1 pathway	1	0	1	12	0.083	0.373	0.282141	0.435362
R-MMU-399930	Activation of PAK by Rac1	0	1	1	12	0.083	0.373	0.282141	0.435362
R-MMU-399939	Autophosphorylation of PAK	0	1	1	12	0.083	0.373	0.282141	0.435362
R-MMU-432164	Ca2+ influx into the post-synaptic cell	1	0	1	12	0.083	0.373	0.282141	0.435362
R-MMU-451283	kainate receptor binds glutamate	0	1	1	12	0.083	0.373	0.282141	0.435362
R-MMU-451306	Ionotropic activity of kainate receptors	0	1	1	12	0.083	0.373	0.282141	0.435362
R-MMU-451308	Activation of Ca-permeable Kainate Receptor	0	1	1	12	0.083	0.373	0.282141	0.435362
R-MMU-451311	Activation of Ca-permeable Kainate receptors	0	1	1	12	0.083	0.373	0.282141	0.435362
R-MMU-5218811	DOCK180:ELMO binds CRK	1	0	1	12	0.083	0.373	0.282141	0.435362
R-MMU-75109	Triglyceride biosynthesis	1	0	1	12	0.083	0.373	0.282141	0.435362
R-MMU-8866907	Activation of the TFAP2 (AP-2) family of transcription factors	1	0	1	12	0.083	0.373	0.282141	0.435362
R-MMU-8983003	IL7:p-Y449-IL7R:JAK1:IL2RG:JAK3:PI3K-regulatory subunits binds IRS1,IRS2	0	1	1	12	0.083	0.373	0.282141	0.435362
R-MMU-9021627	EPOR-associated PI3K phosphorylates PIP2 to PIP3	0	1	1	12	0.083	0.373	0.282141	0.435362
R-MMU-9027275	EPO:phospho-EPOR:phospho-JAK2:LYN:IRS2:phospho-GAB1 binds PI3K	0	1	1	12	0.083	0.373	0.282141	0.435362
R-MMU-9027276	Erythropoietin activates Phosphoinositide-3-kinase (PI3K)	0	1	1	12	0.083	0.373	0.282141	0.435362
R-MMU-9029152	Epo:p-8Y-Epor:p-12Y-Jak2:Lyn:Irs2:p-Y-Crkl:p-Y-Shc1:Grb2-1:Sos1,p-Y-Vav1 mediates exchange of GDP for GTP bound to Ras	0	1	1	12	0.083	0.373	0.282141	0.435362
R-MMU-912487	Resolution of Meiotic Holliday Junction	0	1	1	12	0.083	0.373	0.282141	0.435362
R-MMU-73884	Base Excision Repair	0	2	2	39	0.051	0.746	0.287348	0.442593
R-MMU-73933	Resolution of Abasic Sites (AP sites)	0	2	2	39	0.051	0.746	0.287348	0.442593
R-MMU-9018678	Biosynthesis of specialized proresolving mediators (SPMs)	2	0	2	40	0.05	0.746	0.297497	0.456457
R-MMU-177938	SOS1-mediated nucleotide exchange of RAS (EGF:EGFR:GRB2:SOS1)	1	0	1	13	0.077	0.373	0.301712	0.456457
R-MMU-179812	GRB2 events in EGFR signaling	1	0	1	13	0.077	0.373	0.301712	0.456457
R-MMU-193993	Mineralocorticoid biosynthesis	0	1	1	13	0.077	0.373	0.301712	0.456457
R-MMU-2022919	EXT1:EXT2 transfers GlcNAc to the terminal GlcA residue	0	1	1	13	0.077	0.373	0.301712	0.456457
R-MMU-2024084	HS-GAGs translocate to the lysosome for degradation	0	1	1	13	0.077	0.373	0.301712	0.456457
R-MMU-2024108	Some HSPGs are secreted to the plasma membrane	0	1	1	13	0.077	0.373	0.301712	0.456457
R-MMU-2076392	EXT1:EXT2 transfers GlcA to heparan	0	1	1	13	0.077	0.373	0.301712	0.456457
R-MMU-212356	Formation of CSL-NICD coactivator complex	1	0	1	13	0.077	0.373	0.301712	0.456457
R-MMU-2855252	AKRs reduce RBP2:atRAL to RBP2:atROL	0	1	1	13	0.077	0.373	0.301712	0.456457
R-MMU-350054	Notch-HLH transcription pathway	1	0	1	13	0.077	0.373	0.301712	0.456457
R-MMU-399947	Tyrosine phosphorylation of CRMPs by Fes	0	1	1	13	0.077	0.373	0.301712	0.456457
R-MMU-399952	Phosphorylation of LIMK-1 by PAK	0	1	1	13	0.077	0.373	0.301712	0.456457
R-MMU-416639	Trafficking of GluR2-containing AMPA receptors to extrasynaptic sites	1	0	1	13	0.077	0.373	0.301712	0.456457
R-MMU-4419969	Depolymerisation of the Nuclear Lamina	1	0	1	13	0.077	0.373	0.301712	0.456457
R-MMU-5218839	DOCK180:ELMO exchanges GTP for GDP, activating RAC1	1	0	1	13	0.077	0.373	0.301712	0.456457
R-MMU-5218921	VEGFR2 mediated cell proliferation	1	0	1	13	0.077	0.373	0.301712	0.456457
R-MMU-6798044	BTG2 binds CCR4-NOT complex	1	0	1	13	0.077	0.373	0.301712	0.456457
R-MMU-8942607	Tyrosine kinases phosphorylate Cip/Kip inhibitors bound to CDK4/6:CCND complexes	1	0	1	13	0.077	0.373	0.301712	0.456457
R-MMU-982772	Growth hormone receptor signaling	0	1	1	13	0.077	0.373	0.301712	0.456457
R-MMU-1433557	Signaling by SCF-KIT	1	1	2	41	0.049	0.746	0.307625	0.464989
R-MMU-2559583	Cellular Senescence	2	4	6	169	0.036	2.239	0.312953	0.472623
R-MMU-6811558	PI5P, PP2A and IER3 Regulate PI3K/AKT Signaling	3	1	4	104	0.038	1.493	0.314405	0.472658
R-MMU-204998	Cell death signalling via NRAGE, NRIF and NADE	1	2	3	73	0.041	1.119	0.319919	0.472658
R-MMU-1237044	Erythrocytes take up carbon dioxide and release oxygen	1	0	1	14	0.071	0.373	0.320752	0.472658
R-MMU-1433514	Synthesis of PIP3 from PIP2 by PI3K	1	0	1	14	0.071	0.373	0.320752	0.472658
R-MMU-1433559	Regulation of KIT signaling	1	0	1	14	0.071	0.373	0.320752	0.472658
R-MMU-1480926	O2/CO2 exchange in erythrocytes	1	0	1	14	0.071	0.373	0.320752	0.472658
R-MMU-1562641	Indirect recruitment of PI3K to KIT via p(Y)-GAB2	1	0	1	14	0.071	0.373	0.320752	0.472658
R-MMU-1667005	Heparanase (HPSE) cleaves heparan sulfate from its proteoglycan (lysosome)	0	1	1	14	0.071	0.373	0.320752	0.472658
R-MMU-1678694	Heparanase 2 (HPSE2) cleaves heparan sulfate from its proteoglycan (plasma membrane)	0	1	1	14	0.071	0.373	0.320752	0.472658
R-MMU-177923	Sustained activation of SRC kinase by SHP2	1	0	1	14	0.071	0.373	0.320752	0.472658
R-MMU-177945	SOS1-mediated nucleotide exchange of RAS (EGF:EGFR:SHC1:GRB2:SOS1)	1	0	1	14	0.071	0.373	0.320752	0.472658
R-MMU-180336	SHC1 events in EGFR signaling	1	0	1	14	0.071	0.373	0.320752	0.472658
R-MMU-182994	Assembly of EGFR complex in clathrin-coated vesicles	1	0	1	14	0.071	0.373	0.320752	0.472658
R-MMU-183036	Ubiquitination of stimulated EGFR (CBL:GRB2)	1	0	1	14	0.071	0.373	0.320752	0.472658
R-MMU-183051	CBL ubiquitinates Sprouty	1	0	1	14	0.071	0.373	0.320752	0.472658
R-MMU-183089	CBL binds and ubiquitinates phosphorylated Sprouty	1	0	1	14	0.071	0.373	0.320752	0.472658
R-MMU-2076508	HS2ST1 sulfates IdoA at C2 in heparan sulfate	0	1	1	14	0.071	0.373	0.320752	0.472658
R-MMU-2684901	ANOs transport cytosolic Cl- to extracellular region	1	0	1	14	0.071	0.373	0.320752	0.472658
R-MMU-391903	Eicosanoid ligand-binding receptors	0	1	1	14	0.071	0.373	0.320752	0.472658
R-MMU-392517	Rap1 signalling	0	1	1	14	0.071	0.373	0.320752	0.472658
R-MMU-399944	Phosphorylation of CRMPs by Cdk5	0	1	1	14	0.071	0.373	0.320752	0.472658
R-MMU-5578910	KCNK dimers transport K+ from cytosol to extracellular region	0	1	1	14	0.071	0.373	0.320752	0.472658
R-MMU-5633008	TP53 Regulates Transcription of Cell Death Genes	1	0	1	14	0.071	0.373	0.320752	0.472658
R-MMU-5682910	LGI-ADAM interactions	1	0	1	14	0.071	0.373	0.320752	0.472658
R-MMU-8855915	2x p-5Y-RET:GDNF:GFRA complexes bind RET interactors	0	1	1	14	0.071	0.373	0.320752	0.472658
R-MMU-8866542	VCP-catalyzed ATP hydrolysis promotes the translocation of misfolded CFTR into the cytosol	0	1	1	14	0.071	0.373	0.320752	0.472658
R-MMU-8866546	RNF5 and RNF185 ubiquitinate misfolded CFTR	0	1	1	14	0.071	0.373	0.320752	0.472658
R-MMU-914012	GCNTs transfer GlcNAc from UDP-GlcNAc to Core 1 mucins	1	0	1	14	0.071	0.373	0.320752	0.472658
R-MMU-381426	Regulation of Insulin-like Growth Factor (IGF) transport and uptake by Insulin-like Growth Factor Binding Proteins (IGFBPs)	3	2	5	138	0.036	1.866	0.322915	0.475434
R-MMU-109704	PI3K Cascade	1	1	2	43	0.047	0.746	0.327789	0.48136
R-MMU-1296072	Voltage gated Potassium channels	1	1	2	43	0.047	0.746	0.327789	0.48136
R-MMU-1296127	Activation of voltage gated Potassium channels	1	1	2	43	0.047	0.746	0.327789	0.48136
R-MMU-199991	Membrane Trafficking	4	14	18	586	0.031	6.716	0.332112	0.487288
R-MMU-112399	IRS-mediated signalling	1	1	2	44	0.045	0.746	0.337813	0.490191
R-MMU-5252041	NPC transports Hikeshi:HSP70s:ATP from cytosol to nucleoplasm	2	0	2	44	0.045	0.746	0.337813	0.490191
R-MMU-183084	CBL escapes CDC42-mediated inhibition by down-regulating the adaptor molecule Beta-Pix	1	0	1	15	0.067	0.373	0.339274	0.490191
R-MMU-193639	p75NTR signals via NF-kB	1	0	1	15	0.067	0.373	0.339274	0.490191
R-MMU-2002428	Removal of fibrillar collagen N-propeptides	0	1	1	15	0.067	0.373	0.339274	0.490191
R-MMU-2022851	EXT1:EXT2 transfer GlcNAc to the heparan chain	0	1	1	15	0.067	0.373	0.339274	0.490191
R-MMU-2022856	EXT1:EXT2 transfers GlcNAc to heparan	0	1	1	15	0.067	0.373	0.339274	0.490191
R-MMU-205043	NRIF signals cell death from the nucleus	1	0	1	15	0.067	0.373	0.339274	0.490191
R-MMU-2076383	HS3ST1 sulfates GlcN at C3 in heparan sulfate	0	1	1	15	0.067	0.373	0.339274	0.490191
R-MMU-3108212	SMC5-SMC6 Complex SUMOylates Cohesin with SUMO1	1	0	1	15	0.067	0.373	0.339274	0.490191
R-MMU-399951	Phosphorylation of CRMPs by GSK3beta	0	1	1	15	0.067	0.373	0.339274	0.490191
R-MMU-399954	Sema3A PAK dependent Axon repulsion	0	1	1	15	0.067	0.373	0.339274	0.490191
R-MMU-416993	Trafficking of GluR2-containing AMPA receptors	1	0	1	15	0.067	0.373	0.339274	0.490191
R-MMU-481044	Surface deployment of platelet alpha granule membrane components	1	0	1	15	0.067	0.373	0.339274	0.490191
R-MMU-69183	Processive synthesis on the lagging strand	0	1	1	15	0.067	0.373	0.339274	0.490191
R-MMU-8982017	Active G alpha (q) binds RGS proteins	0	1	1	15	0.067	0.373	0.339274	0.490191
R-MMU-8982025	G alpha (q) in G (q):RGS complex is inactivated	0	1	1	15	0.067	0.373	0.339274	0.490191
R-MMU-8982026	G alpha (q):RGS dissociates to inactive G alpha (q)	0	1	1	15	0.067	0.373	0.339274	0.490191
R-MMU-5684996	MAPK1/MAPK3 signaling	5	2	7	209	0.033	2.612	0.342933	0.495056
R-MMU-2294600	CDK1 phosphorylates condensin II subunit NCAPD3	0	2	2	45	0.044	0.746	0.347792	0.501646
R-MMU-68875	Mitotic Prophase	1	3	4	110	0.036	1.493	0.351649	0.50678
R-MMU-1280218	Adaptive Immune System	7	15	22	736	0.03	8.209	0.355285	0.510163
R-MMU-183002	Beta-Pix:CDC42:GTP binds CBL in EGF:p-6Y-EGFR:CBL:CIN85	1	0	1	16	0.062	0.373	0.357294	0.510163
R-MMU-196757	Metabolism of folate and pterines	1	0	1	16	0.062	0.373	0.357294	0.510163
R-MMU-2076419	HS6STs sulfate GlcN at C6 in heparan sulfate/heparin	0	1	1	16	0.062	0.373	0.357294	0.510163
R-MMU-399956	CRMPs in Sema3A signaling	0	1	1	16	0.062	0.373	0.357294	0.510163
R-MMU-6797554	ABP1 binds SHANK proteins	1	0	1	16	0.062	0.373	0.357294	0.510163
R-MMU-71336	Pentose phosphate pathway	1	0	1	16	0.062	0.373	0.357294	0.510163
R-MMU-8848658	CAPN:4xCa2+:CAPNS cleave cytoskeletal proteins	0	1	1	16	0.062	0.373	0.357294	0.510163
R-MMU-8951490	CIN85 dissociates from EGF:p-6Y-EGFR:CBL:Beta-Pix:CDC42:GTP:CIN85	1	0	1	16	0.062	0.373	0.357294	0.510163
R-MMU-912527	SHC1 mediates cytokine-induced phosphorylation of GAB2	1	0	1	16	0.062	0.373	0.357294	0.510163
R-MMU-914182	14-3-3 zeta binding allows recruitment of PI3K	1	0	1	16	0.062	0.373	0.357294	0.510163
R-MMU-5628897	TP53 Regulates Metabolic Genes	2	0	2	46	0.043	0.746	0.357721	0.510345
R-MMU-112314	Neurotransmitter receptors and postsynaptic signal transmission	4	1	5	147	0.034	1.866	0.371674	0.529807
R-MMU-180292	GAB1 signalosome	1	0	1	17	0.059	0.373	0.374823	0.53074
R-MMU-2022860	NDST1-4 can sulfate a glucosamine residue in heparan to form heparan sulfate (HS)	0	1	1	17	0.059	0.373	0.374823	0.53074
R-MMU-2022887	NDST1-4 N-deacetylates GlcNAc residues in heparan	0	1	1	17	0.059	0.373	0.374823	0.53074
R-MMU-2471621	Endostatin degradation by cathepsins	1	0	1	17	0.059	0.373	0.374823	0.53074
R-MMU-392154	Nitric oxide stimulates guanylate cyclase	0	1	1	17	0.059	0.373	0.374823	0.53074
R-MMU-422085	Synthesis, secretion, and deacylation of Ghrelin	1	0	1	17	0.059	0.373	0.374823	0.53074
R-MMU-438037	Membrane depolarization upon activation of Ca impermeable AMPA receptors	1	0	1	17	0.059	0.373	0.374823	0.53074
R-MMU-9006335	Signaling by Erythropoietin	0	1	1	17	0.059	0.373	0.374823	0.53074
R-MMU-1483249	Inositol phosphate metabolism	1	1	2	48	0.042	0.746	0.37741	0.533514
R-MMU-2428928	IRS-related events triggered by IGF1R	1	1	2	48	0.042	0.746	0.37741	0.533514
R-MMU-2428924	IGF1R signaling cascade	1	1	2	49	0.041	0.746	0.387161	0.546391
R-MMU-73893	DNA Damage Bypass	0	2	2	49	0.041	0.746	0.387161	0.546391
R-MMU-1482839	Acyl chain remodelling of PE	0	1	1	18	0.056	0.373	0.391876	0.548798
R-MMU-174224	Dissociation of Cdc20 from APC/C complex	0	1	1	18	0.056	0.373	0.391876	0.548798
R-MMU-180024	DARPP-32 events	1	0	1	18	0.056	0.373	0.391876	0.548798
R-MMU-210993	Tie2 Signaling	0	1	1	18	0.056	0.373	0.391876	0.548798
R-MMU-2161282	Elastic fibres bind associated proteins	0	1	1	18	0.056	0.373	0.391876	0.548798
R-MMU-453111	Phosphorylated SHC recruits GRB2:SOS1	1	0	1	18	0.056	0.373	0.391876	0.548798
R-MMU-5656064	Activated FGFR1 binds FLRT1,2,3	0	1	1	18	0.056	0.373	0.391876	0.548798
R-MMU-913374	Phosphorylated SHC1 recruits SHIP	1	0	1	18	0.056	0.373	0.391876	0.548798
R-MMU-913424	The SHC1:SHIP1 complex is stabilized by GRB2	1	0	1	18	0.056	0.373	0.391876	0.548798
R-MMU-9006925	Intracellular signaling by second messengers	6	1	7	220	0.032	2.612	0.39209	0.548798
R-MMU-397014	Muscle contraction	1	5	6	186	0.032	2.239	0.395618	0.553281
R-MMU-2404192	Signaling by Type 1 Insulin-like Growth Factor 1 Receptor (IGF1R)	1	1	2	50	0.04	0.746	0.396845	0.554085
R-MMU-975634	Retinoid metabolism and transport	0	2	2	50	0.04	0.746	0.396845	0.554085
R-MMU-205039	p75NTR indirectly activates RAC and Cdc42 via a guanyl-nucleotide exchange factor	0	2	2	51	0.039	0.746	0.406458	0.565651
R-MMU-3000178	ECM proteoglycans	0	2	2	51	0.039	0.746	0.406458	0.565651
R-MMU-3371497	HSP90 chaperone cycle for steroid hormone receptors (SHR)	2	0	2	51	0.039	0.746	0.406458	0.565651
R-MMU-74751	Insulin receptor signalling cascade	1	1	2	51	0.039	0.746	0.406458	0.565651
R-MMU-114452	Activation of BH3-only proteins	1	0	1	19	0.053	0.373	0.408466	0.565671
R-MMU-183072	EGFR non-clathrin mediated endocytosis	1	0	1	19	0.053	0.373	0.408466	0.565671
R-MMU-2076611	HS3STs sulfate GlcN at C3 in heparan sulfate	0	1	1	19	0.053	0.373	0.408466	0.565671
R-MMU-438066	Unblocking of NMDA receptors, glutamate binding and activation	1	0	1	19	0.053	0.373	0.408466	0.565671
R-MMU-6788467	IL-6-type cytokine receptor ligand interactions	1	0	1	19	0.053	0.373	0.408466	0.565671
R-MMU-8963898	Plasma lipoprotein assembly	0	1	1	19	0.053	0.373	0.408466	0.565671
R-MMU-2142753	Arachidonic acid metabolism	2	1	3	85	0.035	1.119	0.409297	0.566361
R-MMU-6806667	Metabolism of fat-soluble vitamins	0	2	2	52	0.038	0.746	0.415997	0.574697
R-MMU-75153	Apoptotic execution phase	0	2	2	52	0.038	0.746	0.415997	0.574697
R-MMU-110368	POLD,POLE-mediated DNA strand displacement synthesis	0	1	1	20	0.05	0.373	0.424605	0.579998
R-MMU-1482788	Acyl chain remodelling of PC	0	1	1	20	0.05	0.373	0.424605	0.579998
R-MMU-176407	Conversion from APC/C:Cdc20 to APC/C:Cdh1 in late anaphase	0	1	1	20	0.05	0.373	0.424605	0.579998
R-MMU-197264	Nicotinamide salvaging	1	0	1	20	0.05	0.373	0.424605	0.579998
R-MMU-2022854	Keratan sulfate biosynthesis	0	1	1	20	0.05	0.373	0.424605	0.579998
R-MMU-388844	Receptor-type tyrosine-protein phosphatases	0	1	1	20	0.05	0.373	0.424605	0.579998
R-MMU-445144	Signal transduction by L1	0	1	1	20	0.05	0.373	0.424605	0.579998
R-MMU-5205685	Pink/Parkin Mediated Mitophagy	1	0	1	20	0.05	0.373	0.424605	0.579998
R-MMU-5627123	RHO GTPases activate PAKs	0	1	1	20	0.05	0.373	0.424605	0.579998
R-MMU-69186	Lagging Strand Synthesis	0	1	1	20	0.05	0.373	0.424605	0.579998
R-MMU-8867041	EGFR phosphorylates EPS15	1	0	1	20	0.05	0.373	0.424605	0.579998
R-MMU-8867044	EGFR binds EPS15, EPN1, EPS15L1	1	0	1	20	0.05	0.373	0.424605	0.579998
R-MMU-9012852	Signaling by NOTCH3	1	0	1	20	0.05	0.373	0.424605	0.579998
R-MMU-9013507	NOTCH3 Activation and Transmission of Signal to the Nucleus	1	0	1	20	0.05	0.373	0.424605	0.579998
R-MMU-9033235	Cargo of PEX5S,L translocates from the cytosol to the peroxisomal matrix	1	1	2	53	0.038	0.746	0.425459	0.580233
R-MMU-9033236	PEX5S,L:Cargo binds PEX13:PEX14:PEX2:PEX10:PEX12 (Docking and Translocation Module)	1	1	2	53	0.038	0.746	0.425459	0.580233
R-MMU-193648	NRAGE signals death through JNK	0	2	2	54	0.037	0.746	0.43484	0.592078
R-MMU-382556	ABC-family proteins mediated transport	1	1	2	54	0.037	0.746	0.43484	0.592078
R-MMU-193704	p75 NTR receptor-mediated signalling	1	2	3	89	0.034	1.119	0.438408	0.593348
R-MMU-110364	PCNA:POLD,POLE:RPA:RFC and FEN1 bind APEX1	0	1	1	21	0.048	0.373	0.440305	0.593348
R-MMU-174079	Phosphorylation of Cdh1 by Cyclin A:Cdk2	0	1	1	21	0.048	0.373	0.440305	0.593348
R-MMU-182990	Sprouty sequesters CBL away from active EGFR	1	0	1	21	0.048	0.373	0.440305	0.593348
R-MMU-188371	Association of Cyclin A:Cdk2 with Cdh1	0	1	1	21	0.048	0.373	0.440305	0.593348
R-MMU-1889978	B3GALT6 transfers Gal to the tetrasaccharide linker	0	1	1	21	0.048	0.373	0.440305	0.593348
R-MMU-1889981	B4GALT7 transfers Gal group to xylosyl-unit of the tetrasaccharide linker	0	1	1	21	0.048	0.373	0.440305	0.593348
R-MMU-2024096	HS-GAG degradation	0	1	1	21	0.048	0.373	0.440305	0.593348
R-MMU-2168923	Collagen type XVIII endostatin release	1	0	1	21	0.048	0.373	0.440305	0.593348
R-MMU-2423785	CR:atREs binds apoE and HSPG	0	1	1	21	0.048	0.373	0.440305	0.593348
R-MMU-500657	Presynaptic function of Kainate receptors	0	1	1	21	0.048	0.373	0.440305	0.593348
R-MMU-500717	Activation of GRIK3 homomer	0	1	1	21	0.048	0.373	0.440305	0.593348
R-MMU-8867047	PTPN3 dephosphorylates EPS15	1	0	1	21	0.048	0.373	0.440305	0.593348
R-MMU-1638074	Keratan sulfate/keratin metabolism	0	1	1	22	0.045	0.373	0.455578	0.610066
R-MMU-174931	UGTs transfer GlcA from UDP-GlcA to O-centre substrates	1	0	1	22	0.045	0.373	0.455578	0.610066
R-MMU-182986	CBL-mediated ubiquitination of CIN85	1	0	1	22	0.045	0.373	0.455578	0.610066
R-MMU-1878002	XYLTs transfer Xyl to core protein	0	1	1	22	0.045	0.373	0.455578	0.610066
R-MMU-5653838	POLD,POLE binds deISGylated PCNA after TLS	0	1	1	22	0.045	0.373	0.455578	0.610066
R-MMU-5691001	Repair DNA synthesis of ~27-30 bases long patch by POLD, POLE or POLK in GG-NER	0	1	1	22	0.045	0.373	0.455578	0.610066
R-MMU-5696397	Gap-filling DNA repair synthesis and ligation in GG-NER	0	1	1	22	0.045	0.373	0.455578	0.610066
R-MMU-69015	Cytoplasmic phosphorylated Cdc6 is ubiquitinated by the anaphase-promoting complex	0	1	1	22	0.045	0.373	0.455578	0.610066
R-MMU-68827	CDT1 association with the CDC6:ORC:origin complex	0	2	2	57	0.035	0.746	0.462479	0.61688
R-MMU-912423	Atr Phosphorylates Histone H2A.X at Unsynapsed Regions	0	2	2	57	0.035	0.746	0.462479	0.61688
R-MMU-912449	Recruitment of Atr Kinase to Unsynapsed Regions	0	2	2	57	0.035	0.746	0.462479	0.61688
R-MMU-912468	Recruitment of Brca1 to Unsynapsed Regions	0	2	2	57	0.035	0.746	0.462479	0.61688
R-MMU-913709	O-linked glycosylation of mucins	1	1	2	57	0.035	0.746	0.462479	0.61688
R-MMU-5683057	MAPK family signaling cascades	5	2	7	236	0.03	2.612	0.463548	0.617822
R-MMU-140837	Intrinsic Pathway of Fibrin Clot Formation	0	1	1	23	0.043	0.373	0.470436	0.623584
R-MMU-174417	Telomere C-strand (Lagging Strand) Synthesis	0	1	1	23	0.043	0.373	0.470436	0.623584
R-MMU-1889955	B3GATs transfer GlcA to tetrasaccharide linker	0	1	1	23	0.043	0.373	0.470436	0.623584
R-MMU-8955245	CAND1 binds CRL4 E3 ubiquitin ligase in the nucleus	0	1	1	23	0.043	0.373	0.470436	0.623584
R-MMU-8982012	G alpha (i):RGS dissociates to inactive G alpha (i) _x0013_i1/i2/i3	0	1	1	23	0.043	0.373	0.470436	0.623584
R-MMU-8982019	Active G alpha (i) _x0013_i1/i2/i3 binds RGS proteins	0	1	1	23	0.043	0.373	0.470436	0.623584
R-MMU-8982020	G alpha (i) _x0013_i1/i2/i3 in G (i):RGS complex is inactivated	0	1	1	23	0.043	0.373	0.470436	0.623584
R-MMU-8955241	CAND1 binds cytosolic CRL E3 ubiquitin ligases	1	3	4	130	0.031	1.493	0.474297	0.628213
R-MMU-5653656	Vesicle-mediated transport	5	14	19	676	0.028	7.09	0.477638	0.632146
R-MMU-6798743	Exocytosis of secretory granule membrane proteins	1	2	3	95	0.032	1.119	0.481002	0.636104
R-MMU-445071	Reinsertion of L1 into the plasma membrane	0	1	1	24	0.042	0.373	0.48489	0.63827
R-MMU-508247	Gab2 binds the p85 subunit of Class 1A PI3 kinases	1	0	1	24	0.042	0.373	0.48489	0.63827
R-MMU-5205647	Mitophagy	1	0	1	24	0.042	0.373	0.48489	0.63827
R-MMU-5683930	WICH phosphorylates H2AFX on Y142	0	1	1	24	0.042	0.373	0.48489	0.63827
R-MMU-69190	DNA strand elongation	0	1	1	24	0.042	0.373	0.48489	0.63827
R-MMU-8979227	Triglyceride metabolism	1	0	1	24	0.042	0.373	0.48489	0.63827
R-MMU-1013020	Activation of GIRK/Kir3 Channels	1	0	1	25	0.04	0.373	0.498951	0.650739
R-MMU-114508	Effects of PIP2 hydrolysis	0	1	1	25	0.04	0.373	0.498951	0.650739
R-MMU-1296041	Activation of G protein gated Potassium channels	1	0	1	25	0.04	0.373	0.498951	0.650739
R-MMU-1296059	G protein gated Potassium channels	1	0	1	25	0.04	0.373	0.498951	0.650739
R-MMU-1454757	Gelatin degradation by MMP1, 2, 3, 7, 8, 9, 12, 13	1	0	1	25	0.04	0.373	0.498951	0.650739
R-MMU-157579	Telomere Maintenance	0	1	1	25	0.04	0.373	0.498951	0.650739
R-MMU-180786	Extension of Telomeres	0	1	1	25	0.04	0.373	0.498951	0.650739
R-MMU-210991	Basigin interactions	1	0	1	25	0.04	0.373	0.498951	0.650739
R-MMU-2327695	Collagen types III, IV, V, VI, VIII, IX, XVI bind integrins alpha1beta1 and alpha2beta1	0	1	1	25	0.04	0.373	0.498951	0.650739
R-MMU-2453902	The canonical retinoid cycle in rods (twilight vision)	0	1	1	25	0.04	0.373	0.498951	0.650739
R-MMU-382054	PDGF binds to extracellular matrix proteins	0	1	1	25	0.04	0.373	0.498951	0.650739
R-MMU-997272	Inhibition of voltage gated Ca2+ channels via Gbeta/gamma subunits	1	0	1	25	0.04	0.373	0.498951	0.650739
R-MMU-1296071	Potassium Channels	2	1	3	98	0.031	1.119	0.501727	0.653858
R-MMU-1474228	Degradation of the extracellular matrix	2	2	4	135	0.03	1.493	0.503754	0.655997
R-MMU-6800434	Exocytosis of ficolin-rich granule lumen proteins	4	0	4	136	0.029	1.493	0.509559	0.661482
R-MMU-156588	Glucuronidation	1	0	1	26	0.038	0.373	0.512629	0.661482
R-MMU-2404131	LRPs transport extracellular CR:atREs:HSPG:apoE to cytosol	0	1	1	26	0.038	0.373	0.512629	0.661482
R-MMU-354192	Integrin alphaIIb beta3 signaling	0	1	1	26	0.038	0.373	0.512629	0.661482
R-MMU-3965444	WNT:FZD complex promotes G-protein nucleotide exchange	1	0	1	26	0.038	0.373	0.512629	0.661482
R-MMU-3965447	G-protein subunits dissociate from WNT:FZD complex	1	0	1	26	0.038	0.373	0.512629	0.661482
R-MMU-5576895	SCNAs:SNCBs transport Na+ from extracellular region to cytosol	0	1	1	26	0.038	0.373	0.512629	0.661482
R-MMU-5669034	TNFs bind their physiological receptors	1	0	1	26	0.038	0.373	0.512629	0.661482
R-MMU-8951499	Loading of antigenic peptides on to class I MHC	1	0	1	26	0.038	0.373	0.512629	0.661482
R-MMU-9006921	Integrin signaling	0	1	1	26	0.038	0.373	0.512629	0.661482
R-MMU-983142	Formation of peptide loading complex (PLC)	1	0	1	26	0.038	0.373	0.512629	0.661482
R-MMU-983161	Dissociation of the Antigenic peptide:MHC:B2M peptide loading complex	1	0	1	26	0.038	0.373	0.512629	0.661482
R-MMU-212252	Polycomb Repressive Complex 2 (PRC2) Is recruited to chromatin	0	2	2	63	0.032	0.746	0.515295	0.663413
R-MMU-212263	PRC2 trimethylates histone H3 at lysine-27	0	2	2	63	0.032	0.746	0.515295	0.663413
R-MMU-388841	Costimulation by the CD28 family	2	0	2	63	0.032	0.746	0.515295	0.663413
R-MMU-109581	Apoptosis	1	2	3	101	0.03	1.119	0.522024	0.671568
R-MMU-6782210	Gap-filling DNA repair synthesis and ligation in TC-NER	0	2	2	64	0.031	0.746	0.52376	0.672785
R-MMU-6782227	Ligation of newly synthesized repair patch to incised DNA in TC-NER	0	2	2	64	0.031	0.746	0.52376	0.672785
R-MMU-1971475	A tetrasaccharide linker sequence is required for GAG synthesis	0	1	1	27	0.037	0.373	0.525936	0.673546
R-MMU-211976	Endogenous sterols	1	0	1	27	0.037	0.373	0.525936	0.673546
R-MMU-5693549	ATM phosphorylates histone H2AFX on S139 at DNA DSBs	0	1	1	27	0.037	0.373	0.525936	0.673546
R-MMU-5693602	ATM recognizes H2AFX-Nucleosomes	0	1	1	27	0.037	0.373	0.525936	0.673546
R-MMU-977606	Regulation of Complement cascade	0	3	3	102	0.029	1.119	0.52869	0.676564
R-MMU-173631	Activation of C1s	0	2	2	65	0.031	0.746	0.532126	0.679938
R-MMU-3371453	Regulation of HSF1-mediated heat shock response	2	0	2	65	0.031	0.746	0.532126	0.679938
R-MMU-5688426	Deubiquitination	1	6	7	252	0.028	2.612	0.533011	0.680558
R-MMU-2559580	Oxidative Stress Induced Senescence	1	2	3	103	0.029	1.119	0.535303	0.682973
R-MMU-193368	Synthesis of bile acids and bile salts via 7alpha-hydroxycholesterol	0	1	1	28	0.036	0.373	0.53888	0.68361
R-MMU-2142691	Synthesis of Leukotrienes (LT) and Eoxins (EX)	1	0	1	28	0.036	0.373	0.53888	0.68361
R-MMU-5693536	ATM phosphorylates MDC1	0	1	1	28	0.036	0.373	0.53888	0.68361
R-MMU-5693583	MDC1 associates with gamma-H2AFX at nuclear foci	0	1	1	28	0.036	0.373	0.53888	0.68361
R-MMU-912526	Interleukin receptor SHC signaling	1	0	1	28	0.036	0.373	0.53888	0.68361
R-MMU-173623	Classical antibody-mediated complement activation	0	2	2	66	0.03	0.746	0.540391	0.68361
R-MMU-173626	Activation of C1r	0	2	2	66	0.03	0.746	0.540391	0.68361
R-MMU-6798749	Exocytosis of specific granule lumen proteins	1	1	2	66	0.03	0.746	0.540391	0.68361
R-MMU-8852266	C1-Inh binds Antigen: antibody: C1 complex activated C1r, C1s	0	2	2	66	0.03	0.746	0.540391	0.68361
R-MMU-8852481	Antigen:IgG:C1Q:2xActivated C1R:SERPING1:2xActivated C1S:SERPING1 dissociates	0	2	2	66	0.03	0.746	0.540391	0.68361
R-MMU-9021306	C1-Inh binds and inactivates C1r, C1s	0	2	2	66	0.03	0.746	0.540391	0.68361
R-MMU-73857	RNA Polymerase II Transcription	10	12	22	811	0.027	8.209	0.540622	0.68361
R-MMU-8955289	COMMDs displace CAND1 from cytosolic CRL E3 ubiquitin ligase complexes	1	3	4	142	0.028	1.493	0.543726	0.687024
R-MMU-2187338	Visual phototransduction	0	3	3	105	0.029	1.119	0.548373	0.691585
R-MMU-212300	PRC2 methylates histones and DNA	0	2	2	67	0.03	0.746	0.548555	0.691585
R-MMU-3108214	SUMOylation of DNA damage response and repair proteins	1	1	2	67	0.03	0.746	0.548555	0.691585
R-MMU-182971	EGFR downregulation	1	0	1	29	0.034	0.373	0.551472	0.691677
R-MMU-2130349	Generation of CLIP from lip10	1	0	1	29	0.034	0.373	0.551472	0.691677
R-MMU-2130504	Cleavage of lip22 to lip10	1	0	1	29	0.034	0.373	0.551472	0.691677
R-MMU-5682965	WHSC1 dimethylates histone H4 on lysine K21 at DSBs	0	1	1	29	0.034	0.373	0.551472	0.691677
R-MMU-5682967	WHSC1 binds DNA DSBs	0	1	1	29	0.034	0.373	0.551472	0.691677
R-MMU-5682983	ATM phosphorylates WHSC1	0	1	1	29	0.034	0.373	0.551472	0.691677
R-MMU-5683986	APBB1 and MAPK8 bind diphosphorylated H2AFX	0	1	1	29	0.034	0.373	0.551472	0.691677
R-MMU-373760	L1CAM interactions	0	2	2	68	0.029	0.746	0.556617	0.697615
R-MMU-5357801	Programmed Cell Death	1	2	3	107	0.028	1.119	0.561225	0.702874
R-MMU-1222556	ROS, RNS production in phagocytes	0	1	1	30	0.033	0.373	0.563722	0.702933
R-MMU-1236974	ER-Phagosome pathway	1	0	1	30	0.033	0.373	0.563722	0.702933
R-MMU-2022928	HS-GAG biosynthesis	0	1	1	30	0.033	0.373	0.563722	0.702933
R-MMU-5218920	VEGFR2 mediated vascular permeability	1	0	1	30	0.033	0.373	0.563722	0.702933
R-MMU-913675	GALNTs transfer GalNAc from UDP-GalNAc to mucins to form Tn antigens	0	1	1	30	0.033	0.373	0.563722	0.702933
R-MMU-166753	Conversion of C4 into C4a and C4b	0	2	2	69	0.029	0.746	0.564576	0.702933
R-MMU-166786	Creation of C4 and C2 activators	0	2	2	69	0.029	0.746	0.564576	0.702933
R-MMU-9033241	Peroxisomal protein import	1	1	2	69	0.029	0.746	0.564576	0.702933
R-MMU-166658	Complement cascade	0	3	3	108	0.028	1.119	0.567569	0.706142
R-MMU-194913	GEFs activate Rho GTPase:GDP	0	2	2	70	0.029	0.746	0.572433	0.709954
R-MMU-5336231	Uhrf1 binds chromatin with hemimethylC	0	2	2	70	0.029	0.746	0.572433	0.709954
R-MMU-1266695	Interleukin-7 signaling	0	1	1	31	0.032	0.373	0.575638	0.709954
R-MMU-1296065	Inwardly rectifying K+ channels	1	0	1	31	0.032	0.373	0.575638	0.709954
R-MMU-196807	Nicotinate metabolism	1	0	1	31	0.032	0.373	0.575638	0.709954
R-MMU-5654687	Downstream signaling of activated FGFR1	0	1	1	31	0.032	0.373	0.575638	0.709954
R-MMU-5682992	KDM4A,B bind H4K20Me2	0	1	1	31	0.032	0.373	0.575638	0.709954
R-MMU-5683964	ATM phosphorylates EYA1-4	0	1	1	31	0.032	0.373	0.575638	0.709954
R-MMU-5683967	EYA1-4 dephosphorylates tyrosine Y142 of H2AFX	0	1	1	31	0.032	0.373	0.575638	0.709954
R-MMU-5687128	MAPK6/MAPK4 signaling	0	1	1	31	0.032	0.373	0.575638	0.709954
R-MMU-5689896	Ovarian tumor domain proteases	0	1	1	31	0.032	0.373	0.575638	0.709954
R-MMU-6794361	Neurexins and neuroligins	1	0	1	31	0.032	0.373	0.575638	0.709954
R-MMU-1442490	Collagen degradation	2	0	2	71	0.028	0.746	0.580187	0.714012
R-MMU-5336365	Uhrf1:Chromatin binds Dnmt1	0	2	2	71	0.028	0.746	0.580187	0.714012
R-MMU-5336369	Dnmt1 methylates cytosine in hemimethylated DNA	0	2	2	71	0.028	0.746	0.580187	0.714012
R-MMU-451326	Activation of kainate receptors upon glutamate binding	0	1	1	32	0.031	0.373	0.58723	0.721103
R-MMU-5656169	Termination of translesion DNA synthesis	0	1	1	32	0.031	0.373	0.58723	0.721103
R-MMU-8866279	Epsin family proteins bind ubiquitinated cargo	1	0	1	32	0.031	0.373	0.58723	0.721103
R-MMU-983147	Release of E3 from polyubiquitinated substrate	1	5	6	227	0.026	2.239	0.587644	0.721103
R-MMU-5617833	Cilium Assembly	0	5	5	189	0.026	1.866	0.589397	0.722734
R-MMU-9007101	Rab regulation of trafficking	2	1	3	112	0.027	1.119	0.592373	0.725859
R-MMU-109606	Intrinsic Pathway for Apoptosis	1	0	1	33	0.03	0.373	0.598507	0.731795
R-MMU-5682588	RNF8 binds phosphorylated MDC1 at DNA DSBs	0	1	1	33	0.03	0.373	0.598507	0.731795
R-MMU-8854214	TBC/RABGAPs	1	0	1	33	0.03	0.373	0.598507	0.731795
R-MMU-8956200	MyrG-DCUN1D3 binds CRL1 E3 ubiquitin ligase complex	1	1	2	74	0.027	0.746	0.602828	0.736549
R-MMU-5365859	RA biosynthesis pathway	0	1	1	34	0.029	0.373	0.609476	0.743072
R-MMU-5694522	Inner coat assembly and cargo binding	1	0	1	34	0.029	0.373	0.609476	0.743072
R-MMU-5694527	Loss of SAR1B GTPase	1	0	1	34	0.029	0.373	0.609476	0.743072
R-MMU-74752	Signaling by Insulin receptor	1	1	2	75	0.027	0.746	0.610168	0.743383
R-MMU-8956040	COP9 signalosome deneddylates cytosolic CRL E3 ubiquitin ligase complexes	1	3	4	155	0.026	1.493	0.613288	0.74665
R-MMU-381676	Glucagon-like Peptide-1 (GLP1) regulates insulin secretion	0	1	1	35	0.029	0.373	0.620147	0.751774
R-MMU-437239	Recycling pathway of L1	0	1	1	35	0.029	0.373	0.620147	0.751774
R-MMU-442755	Activation of NMDA receptors and postsynaptic events	1	0	1	35	0.029	0.373	0.620147	0.751774
R-MMU-5682586	HERC2 and PIAS4 are recruited to DNA DSBs	0	1	1	35	0.029	0.373	0.620147	0.751774
R-MMU-5682598	ATM phosphorylates HERC2	0	1	1	35	0.029	0.373	0.620147	0.751774
R-MMU-8955285	COMMDs displace CAND1 from CRL4 E3 ubiquitin ligase complex	0	1	1	35	0.029	0.373	0.620147	0.751774
R-MMU-166663	Initial triggering of complement	0	2	2	77	0.026	0.746	0.624538	0.75602
R-MMU-6781827	Transcription-Coupled Nucleotide Excision Repair (TC-NER)	0	2	2	77	0.026	0.746	0.624538	0.75602
R-MMU-1483206	Glycerophospholipid biosynthesis	2	1	3	118	0.025	1.119	0.627822	0.759455
R-MMU-76009	Platelet Aggregation (Plug Formation)	0	1	1	36	0.028	0.373	0.630527	0.762186
R-MMU-5625740	RHO GTPases activate PKNs	0	2	2	78	0.026	0.746	0.631568	0.762361
R-MMU-9609507	Protein localization	1	1	2	78	0.026	0.746	0.631568	0.762361
R-MMU-8952618	AcM-UBE2M transfers NEDD8 to CRL1 E3 ubiquitin ligase complex	1	1	2	79	0.025	0.746	0.638496	0.770177
R-MMU-5682607	PIAS4 SUMOylates HERC2 with SUMO1 at DNA DSBs	0	1	1	37	0.027	0.373	0.640625	0.770561
R-MMU-5694417	SEC16 complex binds SAR1B:GTP:SEC23:SEC24	1	0	1	37	0.027	0.373	0.640625	0.770561
R-MMU-8853659	RET signaling	0	1	1	37	0.027	0.373	0.640625	0.770561
R-MMU-983170	Antigen Presentation: Folding, assembly and peptide loading of class I MHC	1	0	1	37	0.027	0.373	0.640625	0.770561
R-MMU-418594	G alpha (i) signalling events	4	6	10	397	0.025	3.731	0.645556	0.775397
R-MMU-109699	PI3K-containing complexes phosphorylate PIP2 to PIP3	0	1	1	38	0.026	0.373	0.650448	0.777432
R-MMU-192105	Synthesis of bile acids and bile salts	0	1	1	38	0.026	0.373	0.650448	0.777432
R-MMU-351202	Metabolism of polyamines	1	0	1	38	0.026	0.373	0.650448	0.777432
R-MMU-5682629	HERC2 facilitates UBE2N:UBE2V2 binding to RNF8	0	1	1	38	0.026	0.373	0.650448	0.777432
R-MMU-5683425	ATM phosphorylates TP53BP1 at DNA DSBs	0	1	1	38	0.026	0.373	0.650448	0.777432
R-MMU-5693566	TP53BP1 associates with H4K20Me2 at DNA DSBs	0	1	1	38	0.026	0.373	0.650448	0.777432
R-MMU-5694530	Cargo concentration in the ER	1	0	1	38	0.026	0.373	0.650448	0.777432
R-MMU-5673001	RAF/MAP kinase cascade	4	1	5	203	0.025	1.866	0.652502	0.779339
R-MMU-110313	Translesion synthesis by Y family DNA polymerases bypasses lesions on DNA template	0	1	1	39	0.026	0.373	0.660003	0.783898
R-MMU-140877	Formation of Fibrin Clot (Clotting Cascade)	0	1	1	39	0.026	0.373	0.660003	0.783898
R-MMU-5682863	RNF168 binds DNA DSBs	0	1	1	39	0.026	0.373	0.660003	0.783898
R-MMU-5683405	PPP5C dephosphorylates TP53BP1	0	1	1	39	0.026	0.373	0.660003	0.783898
R-MMU-8878159	Transcriptional regulation by RUNX3	1	0	1	39	0.026	0.373	0.660003	0.783898
R-MMU-8952638	AcM-UBE2M transfers NEDD8 to CRL4 E3 ubiquitin ligase complex	0	1	1	39	0.026	0.373	0.660003	0.783898
R-MMU-977444	GABA B receptor activation	1	0	1	39	0.026	0.373	0.660003	0.783898
R-MMU-991365	Activation of GABAB receptors	1	0	1	39	0.026	0.373	0.660003	0.783898
R-MMU-8951664	Neddylation	1	5	6	245	0.024	2.239	0.661527	0.78516
R-MMU-111465	Apoptotic cleavage of cellular proteins	0	1	1	40	0.025	0.373	0.669298	0.792174
R-MMU-2172678	PHF8 demethylates histone H4K20me1	0	1	1	40	0.025	0.373	0.669298	0.792174
R-MMU-5683384	UIMC1 and FAM175A bind DNA DSBs	0	1	1	40	0.025	0.373	0.669298	0.792174
R-MMU-77289	Mitochondrial Fatty Acid Beta-Oxidation	1	0	1	40	0.025	0.373	0.669298	0.792174
R-MMU-3371556	Cellular response to heat stress	2	0	2	84	0.024	0.746	0.671608	0.793803
R-MMU-481007	Exocytosis of platelet alpha granule contents	1	1	2	84	0.024	0.746	0.671608	0.793803
R-MMU-2301205	SETD8 monomethylates histone H4	0	1	1	41	0.024	0.373	0.67834	0.797882
R-MMU-5686704	Activated ATM phosphorylates DCLRE1C	0	1	1	41	0.024	0.373	0.67834	0.797882
R-MMU-5686900	TP53BP1 recruits DCLRE1C to ATM	0	1	1	41	0.024	0.373	0.67834	0.797882
R-MMU-5690213	DNA polymerases delta, epsilon or kappa bind the GG-NER site	0	1	1	41	0.024	0.373	0.67834	0.797882
R-MMU-5690988	3'-incision of DNA by ERCC5 (XPG) in GG-NER	0	1	1	41	0.024	0.373	0.67834	0.797882
R-MMU-5694446	BET1:GOSR2:STX5 bind v-SNARES on tethered vesicle	1	0	1	41	0.024	0.373	0.67834	0.797882
R-MMU-5696400	Dual Incision in GG-NER	0	1	1	41	0.024	0.373	0.67834	0.797882
R-MMU-5576891	Cardiac conduction	1	2	3	128	0.023	1.119	0.682068	0.801713
R-MMU-157118	Signaling by NOTCH	1	0	1	42	0.024	0.373	0.687136	0.805444
R-MMU-5682858	RNF8 and RNF168 ubiquitinate H2AFX	0	1	1	42	0.024	0.373	0.687136	0.805444
R-MMU-5683077	RNF8 and RNF168 ubiquitinate KDM4A,B	0	1	1	42	0.024	0.373	0.687136	0.805444
R-MMU-5693599	Association of Ku heterodimer with ends of DNA double-strand break	0	1	1	42	0.024	0.373	0.687136	0.805444
R-MMU-8876198	RAB GEFs exchange GTP for GDP on RABs	1	1	2	87	0.023	0.746	0.690273	0.808565
R-MMU-1236975	Antigen processing-Cross presentation	1	0	1	43	0.023	0.373	0.695692	0.812627
R-MMU-196071	Metabolism of steroid hormones	0	1	1	43	0.023	0.373	0.695692	0.812627
R-MMU-4086400	PCP/CE pathway	1	0	1	43	0.023	0.373	0.695692	0.812627
R-MMU-451927	Interleukin-2 family signaling	1	0	1	43	0.023	0.373	0.695692	0.812627
R-MMU-9006936	Signaling by TGF-beta family members	0	2	2	88	0.023	0.746	0.696299	0.812627
R-MMU-73887	Death Receptor Signalling	1	2	3	131	0.023	1.119	0.697153	0.812627
R-MMU-112315	Transmission across Chemical Synapses	4	1	5	214	0.023	1.866	0.697561	0.812627
R-MMU-1852241	Organelle biogenesis and maintenance	0	5	5	214	0.023	1.866	0.697561	0.812627
R-MMU-177929	Signaling by EGFR	1	0	1	44	0.023	0.373	0.704014	0.818465
R-MMU-203973	Vesicle budding	1	0	1	44	0.023	0.373	0.704014	0.818465
R-MMU-204008	SEC31:SEC13 and v-SNARE recruitment	1	0	1	44	0.023	0.373	0.704014	0.818465
R-MMU-4086398	Ca2+ pathway	1	0	1	45	0.022	0.373	0.71211	0.826747
R-MMU-5576892	Phase 0 - rapid depolarisation	0	1	1	45	0.022	0.373	0.71211	0.826747
R-MMU-112316	Neuronal System	5	3	8	341	0.023	2.985	0.716332	0.831082
R-MMU-983140	Transfer of Ub from E2 to substrate and release of E2	1	5	6	262	0.023	2.239	0.723259	0.837406
R-MMU-983156	Polyubiquitination of substrate	1	5	6	262	0.023	2.239	0.723259	0.837406
R-MMU-983157	Interaction of E3 with substrate and E2-Ub complex	1	5	6	262	0.023	2.239	0.723259	0.837406
R-MMU-749454	The Ligand:GPCR:Gi complex dissociates	3	2	5	221	0.023	1.866	0.724071	0.837776
R-MMU-5689880	Ub-specific processing proteases	1	3	4	180	0.022	1.493	0.72724	0.837925
R-MMU-1793185	Chondroitin sulfate/dermatan sulfate metabolism	0	1	1	47	0.021	0.373	0.727646	0.837925
R-MMU-2980766	Nuclear Envelope Breakdown	1	0	1	47	0.021	0.373	0.727646	0.837925
R-MMU-3785711	Telomere shortening during replicative exhaustion	0	1	1	47	0.021	0.373	0.727646	0.837925
R-MMU-512988	Interleukin-3, Interleukin-5 and GM-CSF signaling	1	0	1	47	0.021	0.373	0.727646	0.837925
R-MMU-5654736	Signaling by FGFR1	0	1	1	47	0.021	0.373	0.727646	0.837925
R-MMU-8956045	COP9 signalosome deneddylates nuclear CRL4 E3 ubiquitin ligase complex	0	1	1	47	0.021	0.373	0.727646	0.837925
R-MMU-2262752	Cellular responses to stress	4	4	8	345	0.023	2.985	0.728307	0.838119
R-MMU-114608	Platelet degranulation	2	1	3	138	0.022	1.119	0.730237	0.839772
R-MMU-4420097	VEGFA-VEGFR2 Pathway	2	0	2	95	0.021	0.746	0.735808	0.845608
R-MMU-375276	Peptide ligand-binding receptors	3	1	4	183	0.022	1.493	0.739078	0.848793
R-MMU-445717	Aquaporin-mediated transport	1	0	1	49	0.02	0.373	0.742347	0.851972
R-MMU-76005	Response to elevated platelet cytosolic Ca2+	2	1	3	143	0.021	1.119	0.752091	0.862573
R-MMU-983168	Antigen processing: Ubiquitination & Proteasome degradation	1	5	6	272	0.022	2.239	0.755723	0.865601
R-MMU-194068	Bile acid and bile salt metabolism	0	1	1	51	0.02	0.373	0.756257	0.865601
R-MMU-9020702	Interleukin-1 signaling	1	0	1	51	0.02	0.373	0.756257	0.865601
R-MMU-1638091	Heparan sulfate/heparin (HS-GAG) metabolism	0	1	1	52	0.019	0.373	0.762928	0.871479
R-MMU-211981	Xenobiotics	1	0	1	52	0.019	0.373	0.762928	0.871479
R-MMU-373755	Semaphorin interactions	0	1	1	52	0.019	0.373	0.762928	0.871479
R-MMU-5668541	TNFR2 non-canonical NF-kB pathway	1	0	1	53	0.019	0.373	0.769418	0.877126
R-MMU-5694409	Nucleotide exchange on RAB1	1	0	1	53	0.019	0.373	0.769418	0.877126
R-MMU-5694439	COPII coat binds TRAPPCII and RAB1:GDP	1	0	1	53	0.019	0.373	0.769418	0.877126
R-MMU-211945	Phase I - Functionalization of compounds	3	0	3	148	0.02	1.119	0.772506	0.880057
R-MMU-194138	Signaling by VEGF	2	0	2	103	0.019	0.746	0.775533	0.88196
R-MMU-212165	Epigenetic regulation of gene expression	0	2	2	103	0.019	0.746	0.775533	0.88196
R-MMU-3788748	EHMT1:EHMT2 methylates IL6 promoter	0	1	1	54	0.019	0.373	0.775731	0.88196
R-MMU-3222593	KDM6B demethylates H3K27me3 on p16-INK4A promoter	0	1	1	55	0.018	0.373	0.781872	0.884804
R-MMU-427337	MBD2 binds methylcytosine in chromatin	0	1	1	55	0.018	0.373	0.781872	0.884804
R-MMU-427413	NoRC negatively regulates rRNA expression	0	1	1	55	0.018	0.373	0.781872	0.884804
R-MMU-5362517	Signaling by Retinoic Acid	0	1	1	55	0.018	0.373	0.781872	0.884804
R-MMU-8952044	AcM-UBE2F transfers NEDD8 to CRL5 E3 ubiquitin ligase complex	0	1	1	55	0.018	0.373	0.781872	0.884804
R-MMU-917937	Iron uptake and transport	1	0	1	55	0.018	0.373	0.781872	0.884804
R-MMU-977443	GABA receptor activation	1	0	1	55	0.018	0.373	0.781872	0.884804
R-MMU-8953897	Cellular responses to external stimuli	5	4	9	408	0.022	3.358	0.78697	0.88519
R-MMU-186797	Signaling by PDGF	0	1	1	56	0.018	0.373	0.787845	0.88519
R-MMU-187037	Signaling by NTRK1 (TRKA)	0	1	1	56	0.018	0.373	0.787845	0.88519
R-MMU-3788745	EHMT1:EHMT2 methylates IL8 promoter	0	1	1	56	0.018	0.373	0.787845	0.88519
R-MMU-5625774	PKN1:AR complex binds promoters of KLK2 and KLK3 genes	0	1	1	56	0.018	0.373	0.787845	0.88519
R-MMU-5625784	PKN1 phosphorylates histone 3 of nucleosomes associate with KLK2 and KLK3 promoters	0	1	1	56	0.018	0.373	0.787845	0.88519
R-MMU-5694418	RAB1:GTP binds USO1 and GORASP1:GOLGA2	1	0	1	56	0.018	0.373	0.787845	0.88519
R-MMU-73718	UBF-1 Binds rDNA Promoter	0	1	1	56	0.018	0.373	0.787845	0.88519
R-MMU-9011949	KDM4B demethylates H3K9me3 on estrogen-responsive target enhancers	0	1	1	56	0.018	0.373	0.787845	0.88519
R-MMU-9011952	ESR1:ESTG and KDM4B bind H3K9me3 target gene enhancers	0	1	1	56	0.018	0.373	0.787845	0.88519
R-MMU-983169	Class I MHC mediated antigen processing & presentation	2	5	7	326	0.021	2.612	0.79012	0.88519
R-MMU-427359	SIRT1 negatively regulates rRNA expression	0	1	1	57	0.018	0.373	0.793655	0.88519
R-MMU-427514	eNoSC deacetylates histone H3	0	1	1	57	0.018	0.373	0.793655	0.88519
R-MMU-427527	eNoSC dimethylates histone H3 at lysine-9	0	1	1	57	0.018	0.373	0.793655	0.88519
R-MMU-427528	Formation of energy-dependent Nucleolar Silencing Complex (eNoSC)	0	1	1	57	0.018	0.373	0.793655	0.88519
R-MMU-5625796	Demethylase KDM4C binds KLK2 and KLK3 promoters	0	1	1	57	0.018	0.373	0.793655	0.88519
R-MMU-5625797	KDM4C demethylates Me3K-10-H3 associated with KLK2 and KLK3 promoters	0	1	1	57	0.018	0.373	0.793655	0.88519
R-MMU-5625848	KDM1A demethylates dimethylated H3K9 (Me2K-10-H3) at KLK2 and KLK3 promoters	0	1	1	57	0.018	0.373	0.793655	0.88519
R-MMU-5625849	Demethylase KDM1A binds KLK2 and KLK3 promoters	0	1	1	57	0.018	0.373	0.793655	0.88519
R-MMU-5625870	KDM1A demethylates monomethylated H3K9 (MeK-10-H3) at KLK2 and KLK3 promoters	0	1	1	57	0.018	0.373	0.793655	0.88519
R-MMU-5694441	CSNK1D phosphorylates SEC23	1	0	1	57	0.018	0.373	0.793655	0.88519
R-MMU-73728	RNA Polymerase I Promoter Opening	0	1	1	57	0.018	0.373	0.793655	0.88519
R-MMU-3240295	PRC2-EZH2 trimethylates nucleosomes associated with CDKN2A promoter	0	1	1	58	0.017	0.373	0.799306	0.889163
R-MMU-5250941	Negative epigenetic regulation of rRNA expression	0	1	1	58	0.017	0.373	0.799306	0.889163
R-MMU-9009065	FOXA1 and GATA3 bind to CCND1 promoter	0	1	1	58	0.017	0.373	0.799306	0.889163
R-MMU-9012000	NR5A2, ZNF217 and NCOA3 bind GREB1 promoter	0	1	1	58	0.017	0.373	0.799306	0.889163
R-MMU-5696398	Nucleotide Excision Repair	0	2	2	109	0.018	0.746	0.801816	0.891372
R-MMU-5625886	Activated PKN1 stimulates transcription of AR (androgen receptor) regulated genes KLK2 and KLK3	0	1	1	59	0.017	0.373	0.804804	0.89411
R-MMU-425393	Transport of inorganic cations/anions and amino acids/oligopeptides	1	1	2	110	0.018	0.746	0.805922	0.894768
R-MMU-1630316	Glycosaminoglycan metabolism	0	2	2	111	0.018	0.746	0.809952	0.895956
R-MMU-446219	Synthesis of substrates in N-glycan biosythesis	1	0	1	60	0.017	0.373	0.810151	0.895956
R-MMU-8936584	PRMT6 arginine methylates H3K4me2-Nucleosome at the ITGA2B gene promoter	0	1	1	60	0.017	0.373	0.810151	0.895956
R-MMU-8936608	PRMT6 arginine methylates H3K4me2-Nucleosome at the GP1BA gene promoter	0	1	1	60	0.017	0.373	0.810151	0.895956
R-MMU-8937022	PRMT6 arginine methylates H3K4me2-Nucleosome at the THBS1 gene promoter	0	1	1	60	0.017	0.373	0.810151	0.895956
R-MMU-8937113	PRMT6 arginine methylates H3K4me2-Nucleosome at the MIR27A gene promoter	0	1	1	60	0.017	0.373	0.810151	0.895956
R-MMU-422356	Regulation of insulin secretion	0	1	1	61	0.016	0.373	0.815352	0.899371
R-MMU-6782208	Repair DNA synthesis of ~27-30 bases long patch by POLD, POLE or POLK in TC-NER	0	1	1	61	0.016	0.373	0.815352	0.899371
R-MMU-8870466	RGGT:CHM binds RABs	0	1	1	61	0.016	0.373	0.815352	0.899371
R-MMU-8870469	RGGT geranylgeranylates RAB proteins	0	1	1	61	0.016	0.373	0.815352	0.899371
R-MMU-212222	PRC2 recruits DNA methyltransferases	0	1	1	62	0.016	0.373	0.820412	0.902612
R-MMU-212269	DNMT1,3A,3B:PRC2 methylates cytosine and histone H3	0	1	1	62	0.016	0.373	0.820412	0.902612
R-MMU-8873719	RAB geranylgeranylation	0	1	1	62	0.016	0.373	0.820412	0.902612
R-MMU-9009371	Binding of AP1 transcriptional activator complexes to CCND1 promoter	0	1	1	62	0.016	0.373	0.820412	0.902612
R-MMU-6809371	Formation of the cornified envelope	2	0	2	114	0.018	0.746	0.821601	0.903336
R-MMU-8978868	Fatty acid metabolism	3	1	4	208	0.019	1.493	0.822997	0.904287
R-MMU-416476	G alpha (q) signalling events	2	2	4	212	0.019	1.493	0.834122	0.91369
R-MMU-3214847	HATs acetylate histones	1	0	1	65	0.015	0.373	0.834776	0.91369
R-MMU-3229089	PRC1.4 complex binds H3K27Me3 nucleosomes on CDKN2A promoter	0	1	1	65	0.015	0.373	0.834776	0.91369
R-MMU-6782135	Dual incision in TC-NER	0	1	1	65	0.015	0.373	0.834776	0.91369
R-MMU-6782211	DNA polymerases delta, epsilon or kappa bind the TC-NER site	0	1	1	65	0.015	0.373	0.834776	0.91369
R-MMU-6782224	3' incision by ERCC5 (XPG) in TC-NER	0	1	1	65	0.015	0.373	0.834776	0.91369
R-MMU-449147	Signaling by Interleukins	4	1	5	259	0.019	1.866	0.839087	0.917468
R-MMU-1650814	Collagen biosynthesis and modifying enzymes	0	1	1	66	0.015	0.373	0.839305	0.917468
R-MMU-749456	Liganded Gi-activating GPCRs bind inactive heterotrimeric G-protein Gi	2	2	4	217	0.018	1.493	0.847205	0.924
R-MMU-1632852	Macroautophagy	1	0	1	68	0.015	0.373	0.847995	0.924
R-MMU-3229102	p-MAPKAPK3 phosphorylates BMI1	0	1	1	68	0.015	0.373	0.847995	0.924
R-MMU-446652	Interleukin-1 family signaling	1	0	1	68	0.015	0.373	0.847995	0.924
R-MMU-5578742	AGO1,2:small RNA complexes interact with chromatin	0	1	1	68	0.015	0.373	0.847995	0.924
R-MMU-166520	Signaling by NTRKs	0	1	1	69	0.014	0.373	0.852163	0.927165
R-MMU-573393	Cbx3 (HP1gamma) Binds Histone H3 dimethylated at lysine-9	0	1	1	69	0.014	0.373	0.852163	0.927165
R-MMU-71387	Metabolism of carbohydrates	2	2	4	220	0.018	1.493	0.854631	0.927165
R-MMU-202733	Cell surface interactions at the vascular wall	2	1	3	173	0.017	1.119	0.854864	0.927165
R-MMU-1214198	Prdm9 Trimethylates Histone H3 at Lysine-4	0	1	1	70	0.014	0.373	0.856217	0.927165
R-MMU-446193	Biosynthesis of the N-glycan precursor (dolichol lipid-linked oligosaccharide, LLO) and transfer to a nascent protein	1	0	1	70	0.014	0.373	0.856217	0.927165
R-MMU-6798745	Exocytosis of tertiary granule lumen proteins	1	0	1	70	0.014	0.373	0.856217	0.927165
R-MMU-380073	Liganded Gi-activating GPCR acts as a GEF for Gi	2	2	4	221	0.018	1.493	0.857037	0.927165
R-MMU-76002	Platelet activation, signaling and aggregation	2	3	5	268	0.019	1.866	0.859691	0.927165
R-MMU-5334134	Dnmt3a:Dnmt3l binds chromatin	0	1	1	71	0.014	0.373	0.86016	0.927165
R-MMU-5336316	Dnmt3a:Dnmt3l methylates cytosine in DNA	0	1	1	71	0.014	0.373	0.86016	0.927165
R-MMU-5336380	Dnmt3b:Dnmt3l methylates cytosine in DNA	0	1	1	71	0.014	0.373	0.86016	0.927165
R-MMU-5336403	Dnmt3b:Dnmt3l binds chromatin	0	1	1	71	0.014	0.373	0.86016	0.927165
R-MMU-5578749	Transcriptional regulation by small RNAs	0	1	1	71	0.014	0.373	0.86016	0.927165
R-NUL-8865513	RUNX1 recruits KMT2A to the Spi1 gene	0	1	1	71	0.014	0.373	0.86016	0.927165
R-NUL-8865525	KTM2A trimethylates nucleosomes at the Spi1 gene locus producing H3K4Me3 mark	0	1	1	71	0.014	0.373	0.86016	0.927165
R-NUL-8865529	Spi1 gene transcription is stimulated by RUNX1:Cbfb:KMT2A	0	1	1	71	0.014	0.373	0.86016	0.927165
R-MMU-8936481	Core MLL complex methylates H3K4Me2-Nucleosome at the ITGA2B gene promoter	0	1	1	72	0.014	0.373	0.863996	0.927189
R-MMU-8936621	Core MLL complex methylates H3K4Me2-Nucleosome at the GP1BA gene promoter	0	1	1	72	0.014	0.373	0.863996	0.927189
R-MMU-8937016	Core MLL complex methylates H3K4Me2-Nucleosome at the THBS1 gene promoter	0	1	1	72	0.014	0.373	0.863996	0.927189
R-MMU-8937050	Core MLL complex methylates H3K4Me2-Nucleosome at the MIR27A gene promoter	0	1	1	72	0.014	0.373	0.863996	0.927189
R-MMU-9604828	Sirt6 binds to acetylated histones at Notch1 and Notch4 gene promoters	0	1	1	72	0.014	0.373	0.863996	0.927189
R-MMU-9604833	Notch1 and Notch4 gene transcription is inhibited by Sirt6	0	1	1	72	0.014	0.373	0.863996	0.927189
R-MMU-9604841	Sirt6 deacetylates histones at Notch1 and Notch4 gene promoters	0	1	1	72	0.014	0.373	0.863996	0.927189
R-MMU-9006934	Signaling by Receptor Tyrosine Kinases	4	4	8	406	0.02	2.985	0.869198	0.932183
R-MMU-204005	COPII-mediated vesicle transport	1	0	1	74	0.014	0.373	0.871355	0.933909
R-MMU-111885	Opioid Signalling	1	0	1	75	0.013	0.373	0.874885	0.937102
R-MMU-6810138	Hoxa2 chromatin is activated	0	1	1	76	0.013	0.373	0.878318	0.939596
R-MMU-8936459	RUNX1 regulates genes involved in megakaryocyte differentiation and platelet function	0	1	1	76	0.013	0.373	0.878318	0.939596
R-MMU-168256	Immune System	17	24	41	1752	0.023	15.299	0.879764	0.940552
R-MMU-1280215	Cytokine Signaling in Immune system	5	2	7	369	0.019	2.612	0.880985	0.941265
R-MMU-573376	NoRC:intergenic spacer:Hdac:Dnmt complex deacetylates histone H4 and dimethylates lysine-9 of histone H3 in main promoter of the rRNA gene	0	1	1	77	0.013	0.373	0.881657	0.941393
R-MMU-8957322	Metabolism of steroids	0	2	2	135	0.015	0.746	0.886691	0.946174
R-MMU-211000	Gene Silencing by RNA	0	1	1	80	0.013	0.373	0.891137	0.949133
R-MMU-418346	Platelet homeostasis	0	1	1	80	0.013	0.373	0.891137	0.949133
R-NUL-573373	Ttf-I:rRNA Promoter:Ercc6:Ehmt2 complex dimethylates histone H3 at lysine-9	0	1	1	80	0.013	0.373	0.891137	0.949133
R-MMU-190236	Signaling by FGFR	0	1	1	81	0.012	0.373	0.894126	0.949939
R-MMU-3858494	Beta-catenin independent WNT signaling	1	0	1	81	0.012	0.373	0.894126	0.949939
R-MMU-5619412	Hoxd1 gene is transcribed	0	1	1	81	0.012	0.373	0.894126	0.949939
R-MMU-5696399	Global Genome Nucleotide Excision Repair (GG-NER)	0	1	1	81	0.012	0.373	0.894126	0.949939
R-MMU-5250938	B-WICH:histone acetyltransferase acetylates histone H3 at lysine-9	0	1	1	83	0.012	0.373	0.89986	0.951872
R-MMU-5619428	Egr2 activates Hoxa2 chromatin	0	1	1	83	0.012	0.373	0.89986	0.951872
R-MMU-6798747	Exocytosis of tertiary granule membrane proteins	1	0	1	83	0.012	0.373	0.89986	0.951872
R-MMU-6810150	Hoxb3 chromatin is activated	0	1	1	83	0.012	0.373	0.89986	0.951872
R-MMU-6810169	Hoxa3 chromatin is activated	0	1	1	83	0.012	0.373	0.89986	0.951872
R-MMU-6810170	Hoxb2 chromatin is activated	0	1	1	83	0.012	0.373	0.89986	0.951872
R-MMU-6810937	Lamellar bodies bind the early cornified envelope	1	0	1	83	0.012	0.373	0.89986	0.951872
R-MMU-1483257	Phospholipid metabolism	2	1	3	193	0.016	1.119	0.900764	0.952236
R-MMU-597592	Post-translational protein modification	11	19	30	1343	0.022	11.194	0.901595	0.952413
R-MMU-73777	RNA Polymerase I Chain Elongation	0	1	1	84	0.012	0.373	0.90261	0.952413
R-MMU-74986	Elongation of pre-rRNA transcript	0	1	1	84	0.012	0.373	0.90261	0.952413
R-MMU-163685	Integration of energy metabolism	0	1	1	85	0.012	0.373	0.905285	0.953462
R-MMU-5250913	Positive epigenetic regulation of rRNA expression	0	1	1	85	0.012	0.373	0.905285	0.953462
R-MMU-5250924	B-WICH complex positively regulates rRNA expression	0	1	1	85	0.012	0.373	0.905285	0.953462
R-MMU-5619438	Hoxd1 chromatin is activated	0	1	1	86	0.012	0.373	0.907886	0.955611
R-MMU-749452	The Ligand:GPCR:Gq complex dissociates	2	0	2	145	0.014	0.746	0.909264	0.956469
R-MMU-8867756	CLASP proteins and cargo are recruited to the nascent clathrin-coated pit	1	0	1	87	0.011	0.373	0.910417	0.95709
R-MMU-6814764	Plasma membrane resorption	1	0	1	88	0.011	0.373	0.912878	0.957903
R-MMU-8868071	Clathrin recruits PIK3C2A	1	0	1	88	0.011	0.373	0.912878	0.957903
R-MMU-8868072	Clathrin-associated PIK3C2A phosphorylates PI(4)P to PI(3,4)P2	1	0	1	88	0.011	0.373	0.912878	0.957903
R-MMU-5619419	Hoxd3 gene is transcribed	0	1	1	89	0.011	0.373	0.915272	0.958052
R-MMU-5619425	Hoxc4 gene is transcribed	0	1	1	89	0.011	0.373	0.915272	0.958052
R-MMU-6799350	Exocytosis of specific granule membrane proteins	1	0	1	89	0.011	0.373	0.915272	0.958052
R-MMU-912355	Telomere clustering at the nuclear membrane	0	1	1	89	0.011	0.373	0.915272	0.958052
R-MMU-5619430	Egr2 (Krox20) activates Hoxb2 expression	0	1	1	90	0.011	0.373	0.9176	0.959149
R-MMU-6814387	CASP14 cleaves filaggrin	1	0	1	90	0.011	0.373	0.9176	0.959149
R-MMU-2173782	Binding and Uptake of Ligands by Scavenger Receptors	1	0	1	91	0.011	0.373	0.919864	0.959149
R-MMU-1430728	Metabolism	29	11	40	1769	0.023	14.925	0.921627	0.959149
R-MMU-5619435	Hoxb3 gene is transcribed	0	1	1	92	0.011	0.373	0.922067	0.959149
R-MMU-5619440	Mafb:Jun and Egr2 activate Hoxb3 expression	0	1	1	92	0.011	0.373	0.922067	0.959149
R-MMU-5621012	Hoxb1 activates Hoxa2 expression	0	1	1	92	0.011	0.373	0.922067	0.959149
R-MMU-5617972	Hoxb1 gene is transcribed	0	1	1	93	0.011	0.373	0.924209	0.959149
R-MMU-5617999	Hoxa1 gene is transcribed	0	1	1	93	0.011	0.373	0.924209	0.959149
R-MMU-5619413	Hoxa3 gene is transcribed	0	1	1	93	0.011	0.373	0.924209	0.959149
R-MMU-5619414	Hoxa4 gene is transcribed	0	1	1	93	0.011	0.373	0.924209	0.959149
R-MMU-5619417	Hoxb4 gene is transcribed	0	1	1	93	0.011	0.373	0.924209	0.959149
R-MMU-5619418	Hoxa2 gene is transcribed	0	1	1	93	0.011	0.373	0.924209	0.959149
R-MMU-5621004	Hoxb1 activates Hoxb2 expression	0	1	1	93	0.011	0.373	0.924209	0.959149
R-MMU-5619432	Hoxb2 gene is transcribed	0	1	1	94	0.011	0.373	0.926292	0.959556
R-MMU-5619436	Hoxc4 chromatin is activated	0	1	1	94	0.011	0.373	0.926292	0.959556
R-MMU-5619437	Hoxd3 chromatin is activated	0	1	1	94	0.011	0.373	0.926292	0.959556
R-MMU-5619421	Hoxd4 gene is transcribed	0	1	1	95	0.011	0.373	0.928319	0.960486
R-MMU-5689603	UCH proteinases	0	1	1	95	0.011	0.373	0.928319	0.960486
R-MMU-373076	Class A/1 (Rhodopsin-like receptors)	3	2	5	310	0.016	1.866	0.928915	0.960518
R-MMU-5693628	Hoxb1 maintains activation of Hoxb1 chromatin	0	1	1	96	0.01	0.373	0.93029	0.961356
R-MMU-211897	Cytochrome P450 - arranged by substrate type	1	0	1	97	0.01	0.373	0.932207	0.96176
R-MMU-5617960	Retinoic acid activates Hoxb1 chromatin	0	1	1	98	0.01	0.373	0.934071	0.96176
R-MMU-5619411	Retinoic acid activates Hoxb4 chromatin	0	1	1	98	0.01	0.373	0.934071	0.96176
R-MMU-5619424	Mafb and Hoxb1:Pbx1:Pknox1 (Hoxb1:Pbx1:Prep1) activate Hoxa3 expression	0	1	1	98	0.01	0.373	0.934071	0.96176
R-MMU-5619434	Retinoic acid activates Hoxa4 chromatin	0	1	1	98	0.01	0.373	0.934071	0.96176
R-MMU-8867754	F- and N- BAR domain proteins bind the clathrin-coated pit	1	0	1	98	0.01	0.373	0.934071	0.96176
R-MMU-5617990	Retinoic acid activates Hoxa1 chromatin	0	1	1	99	0.01	0.373	0.935884	0.963044
R-MMU-1474290	Collagen formation	0	1	1	100	0.01	0.373	0.937648	0.963694
R-MMU-73854	RNA Polymerase I Promoter Clearance	0	1	1	100	0.01	0.373	0.937648	0.963694
R-MMU-5619441	Retinoic acid activates Hoxd4 chromatin	0	1	1	101	0.01	0.373	0.939363	0.964874
R-MMU-2672351	Stimuli-sensing channels	1	0	1	102	0.01	0.373	0.941032	0.965422
R-MMU-73864	RNA Polymerase I Transcription	0	1	1	102	0.01	0.373	0.941032	0.965422
R-MMU-422475	Axon guidance	0	4	4	272	0.015	1.493	0.942043	0.965877
R-MMU-8856825	Cargo recognition for clathrin-mediated endocytosis	1	0	1	103	0.01	0.373	0.942654	0.965923
R-MMU-8868230	SNX9 recruits components of the actin polymerizing machinery	1	0	1	107	0.009	0.373	0.948711	0.971544
R-MMU-9006931	Signaling by Nuclear Receptors	0	2	2	171	0.012	0.746	0.949831	0.972106
R-MMU-8868236	BAR domain proteins recruit dynamin	1	0	1	110	0.009	0.373	0.952832	0.974592
R-MMU-9018519	Estrogen-dependent gene expression	0	1	1	112	0.009	0.373	0.955394	0.976122
R-MMU-8868648	SYNJ hydrolyze PI(4,5)P2 to PI(4)P	1	0	1	113	0.009	0.373	0.956623	0.976122
R-MMU-8868651	Endophilins recruit synaptojanins to the clathrin-coated pit	1	0	1	113	0.009	0.373	0.956623	0.976122
R-MMU-8868661	Dynamin-mediated GTP hydrolysis promotes vesicle scission	1	0	1	113	0.009	0.373	0.956623	0.976122
R-MMU-6798748	Exocytosis of secretory granule lumen proteins	1	0	1	114	0.009	0.373	0.957818	0.976756
R-MMU-8868659	Clathrin recruits auxilins to the clathrin-coated vesicle	1	0	1	115	0.009	0.373	0.95898	0.977356
R-MMU-8939211	ESR-mediated signaling	0	1	1	116	0.009	0.373	0.96011	0.97779
R-MMU-8869438	Dissociation of clathrin-associated proteins	1	0	1	117	0.009	0.373	0.961209	0.97779
R-MMU-6805567	Keratinization	2	0	2	183	0.011	0.746	0.962074	0.97779
R-MMU-8871193	Dissociation of AAK1 and dephosphorylation of AP-2 mu2	1	0	1	118	0.008	0.373	0.962278	0.97779
R-MMU-8871194	RAB5 and GAPVD1 bind AP-2	1	0	1	118	0.008	0.373	0.962278	0.97779
R-MMU-6798695	Neutrophil degranulation	6	3	9	541	0.017	3.358	0.962952	0.97789
R-MMU-392499	Metabolism of proteins	14	21	35	1659	0.021	13.06	0.964707	0.979089
R-MMU-382551	Transport of small molecules	8	3	11	653	0.017	4.104	0.972014	0.985916
R-MMU-195721	Signaling by WNT	2	0	2	199	0.01	0.746	0.97402	0.987363
R-MMU-379048	Liganded Gq/11-activating GPCRs act as GEFs for Gq/11	1	0	1	141	0.007	0.373	0.98018	0.991835
R-MMU-749448	Liganded Gq-activating GPCRs bind inactive heterotrimeric Gq	1	0	1	141	0.007	0.373	0.98018	0.991835
R-MMU-8856828	Clathrin-mediated endocytosis	1	0	1	141	0.007	0.373	0.98018	0.991835
R-MMU-1266738	Developmental Biology	3	4	7	498	0.014	2.612	0.984575	0.99569
R-MMU-8878171	Transcriptional regulation by RUNX1	0	1	1	155	0.006	0.373	0.986614	0.997159
R-MMU-199977	ER to Golgi Anterograde Transport	1	0	1	159	0.006	0.373	0.988035	0.998003
R-MMU-500792	GPCR ligand binding	3	2	5	416	0.012	1.866	0.989913	0.999307
R-MMU-198933	Immunoregulatory interactions between a Lymphoid and a non-Lymphoid cell	1	0	1	168	0.006	0.373	0.990707	0.999516
R-MMU-425407	SLC-mediated transmembrane transport	1	1	2	248	0.008	0.746	0.992095	1
R-MMU-983712	Ion channel transport	1	0	1	178	0.006	0.373	0.992984	1
R-MMU-948021	Transport to the Golgi and subsequent modification	1	0	1	189	0.005	0.373	0.994852	1
R-MMU-446203	Asparagine N-linked glycosylation	2	0	2	281	0.007	0.746	0.996529	1
R-MMU-3247509	Chromatin modifying enzymes	1	0	1	206	0.005	0.373	0.996811	1
R-MMU-4839726	Chromatin organization	1	0	1	206	0.005	0.373	0.996811	1
R-MMU-71291	Metabolism of amino acids and derivatives	1	0	1	206	0.005	0.373	0.996811	1
R-MMU-556833	Metabolism of lipids	5	3	8	669	0.012	2.985	0.998253	1
R-MMU-168249	Innate Immune System	6	7	13	1015	0.013	4.851	0.999638	1
R-MMU-8953854	Metabolism of RNA	2	0	2	461	0.004	0.746	0.999968	1
R-MMU-388396	GPCR downstream signalling	5	9	14	1266	0.011	5.224	0.999992	1
R-MMU-372790	Signaling by GPCR	5	9	14	1292	0.011	5.224	0.999995	1
R-MMU-418555	G alpha (s) signalling events	1	2	3	736	0.004	1.119	1	1
R-MMU-381750	Olfactory Receptor - G Protein olfactory trimer complex formation	0	1	1	598	0.002	0.373	1	1
R-MMU-381753	Olfactory Signaling Pathway	0	1	1	598	0.002	0.373	1	1

## Sheet: Table S6
Table S6. GO enrichment of DEGs enriched between Ctrl and H2O2+NMN group
GO Term ID	GO Term	Up Gene Num	Down Gene Num	fg_num	bg_num	Rich Ratio	Per	P value	Q value
GO:0022402	cell cycle process	3	40	43	160	0.269	12.079	2.25475e-28	2.93569e-25
GO:0007049	cell cycle	4	42	46	208	0.221	12.921	2.61592e-26	1.70297e-23
GO:1903047	mitotic cell cycle process	1	25	26	64	0.406	7.303	9.20844e-23	3.99646e-20
GO:0000278	mitotic cell cycle	2	25	27	79	0.342	7.584	3.07872e-21	1.00212e-18
GO:0007059	chromosome segregation	0	20	20	54	0.37	5.618	7.7941e-17	2.02958e-14
GO:0051726	regulation of cell cycle	3	19	22	94	0.234	6.18	1.14584e-13	2.41491e-11
GO:0051301	cell division	0	17	17	51	0.333	4.775	1.29834e-13	2.41491e-11
GO:0000775	chromosome, centromeric region	0	12	12	25	0.48	6.383	2.77226e-13	4.82374e-11
GO:0098813	nuclear chromosome segregation	0	16	16	48	0.333	4.494	6.9162e-13	1.12561e-10
GO:0098687	chromosomal region	0	12	12	29	0.414	6.383	2.52457e-12	2.19638e-10
GO:0007067	mitotic nuclear division	0	14	14	36	0.389	3.933	1.67371e-12	2.23201e-10
GO:0010564	regulation of cell cycle process	1	14	15	43	0.349	4.213	1.71429e-12	2.23201e-10
GO:0007017	microtubule-based process	3	26	29	207	0.14	8.146	1.45359e-11	1.72053e-09
GO:0000070	mitotic sister chromatid segregation	0	12	12	28	0.429	3.371	1.6977e-11	1.84201e-09
GO:0000819	sister chromatid segregation	0	13	13	35	0.371	3.652	2.12687e-11	2.13014e-09
GO:0000280	nuclear division	0	16	16	60	0.267	4.494	3.2404e-11	3.01357e-09
GO:0006996	organelle organization	6	48	54	648	0.083	15.169	4.85693e-11	4.21582e-09
GO:0003777	microtubule motor activity	2	14	16	63	0.254	4.113	2.05397e-11	1.00028e-08
GO:0008017	microtubule binding	1	18	19	99	0.192	4.884	5.37821e-11	1.3096e-08
GO:0048285	organelle fission	0	16	16	67	0.239	4.494	1.98705e-10	1.60438e-08
GO:0006259	DNA metabolic process	3	28	31	261	0.119	8.708	2.09481e-10	1.60438e-08
GO:0015631	tubulin binding	1	19	20	118	0.169	5.141	1.75664e-10	2.85162e-08
GO:0005524	ATP binding	14	54	68	1060	0.064	17.481	3.59805e-10	4.1934e-08
GO:0032559	adenyl ribonucleotide binding	14	54	68	1066	0.064	17.481	4.58217e-10	4.1934e-08
GO:0030554	adenyl nucleotide binding	14	54	68	1069	0.064	17.481	5.16641e-10	4.1934e-08
GO:0051276	chromosome organization	0	27	27	218	0.124	7.584	1.27247e-09	9.20419e-08
GO:1902589	single-organism organelle organization	3	38	41	455	0.09	11.517	1.34958e-09	9.24819e-08
GO:0000776	kinetochore	0	8	8	17	0.471	4.255	3.73597e-09	2.16686e-07
GO:0007346	regulation of mitotic cell cycle	1	10	11	34	0.324	3.09	4.24859e-09	2.76583e-07
GO:0003774	motor activity	2	15	17	105	0.162	4.37	8.60297e-09	5.98521e-07
GO:0006261	DNA-dependent DNA replication	0	9	9	23	0.391	2.528	1.64699e-08	1.02114e-06
GO:0032403	protein complex binding	2	22	24	215	0.112	6.17	1.6784e-08	1.02172e-06
GO:0007018	microtubule-based movement	2	14	16	90	0.178	4.494	1.94954e-08	1.15377e-06
GO:0016043	cellular component organization	8	54	62	957	0.065	17.416	3.83235e-08	2.11122e-06
GO:0044770	cell cycle phase transition	0	9	9	25	0.36	2.528	3.89165e-08	2.11122e-06
GO:0044427	chromosomal part	2	19	21	201	0.104	11.17	4.9097e-08	2.13572e-06
GO:0006260	DNA replication	0	13	13	63	0.206	3.652	6.73418e-08	3.50716e-06
GO:0005694	chromosome	2	19	21	212	0.099	11.17	1.23965e-07	4.31398e-06
GO:0000910	cytokinesis	0	8	8	20	0.4	2.247	8.67117e-08	4.34226e-06
GO:0044877	macromolecular complex binding	2	23	25	251	0.1	6.427	8.22375e-08	4.44996e-06
GO:0007093	mitotic cell cycle checkpoint	0	7	7	15	0.467	1.966	1.59383e-07	7.68581e-06
GO:0006270	DNA replication initiation	0	6	6	10	0.6	1.685	1.86191e-07	8.65786e-06
GO:0008092	cytoskeletal protein binding	2	26	28	320	0.087	7.198	2.13254e-07	1.03855e-05
GO:0071840	cellular component organization or biogenesis	8	54	62	1010	0.061	17.416	2.69074e-07	1.20805e-05
GO:0097367	carbohydrate derivative binding	17	58	75	1441	0.052	19.28	3.40798e-07	1.5088e-05
GO:0045786	negative regulation of cell cycle	2	7	9	32	0.281	2.528	4.38665e-07	1.9038e-05
GO:0006974	cellular response to DNA damage stimulus	4	17	21	189	0.111	5.899	5.86453e-07	2.4631e-05
GO:0005515	protein binding	64	103	167	4181	0.04	42.931	6.20073e-07	2.51646e-05
GO:0061640	cytoskeleton-dependent cytokinesis	0	6	6	12	0.5	1.685	7.76024e-07	3.15745e-05
GO:0045930	negative regulation of mitotic cell cycle	0	7	7	19	0.368	1.966	1.11778e-06	4.41013e-05
GO:0000166	nucleotide binding	17	59	76	1521	0.05	19.537	1.38367e-06	4.8132e-05
GO:1901265	nucleoside phosphate binding	17	59	76	1521	0.05	19.537	1.38367e-06	4.8132e-05
GO:0000075	cell cycle checkpoint	0	8	8	27	0.296	2.247	1.25709e-06	4.81393e-05
GO:0032553	ribonucleotide binding	14	57	71	1393	0.051	18.252	1.63232e-06	5.25644e-05
GO:0035639	purine ribonucleoside triphosphate binding	14	56	70	1372	0.051	17.995	1.89467e-06	5.25644e-05
GO:0001883	purine nucleoside binding	14	56	70	1374	0.051	17.995	1.99641e-06	5.25644e-05
GO:0032550	purine ribonucleoside binding	14	56	70	1374	0.051	17.995	1.99641e-06	5.25644e-05
GO:0001882	nucleoside binding	14	56	70	1377	0.051	17.995	2.1587e-06	5.25644e-05
GO:0032549	ribonucleoside binding	14	56	70	1377	0.051	17.995	2.1587e-06	5.25644e-05
GO:0032555	purine ribonucleotide binding	14	56	70	1381	0.051	17.995	2.39443e-06	5.55281e-05
GO:0051302	regulation of cell division	0	8	8	28	0.286	2.247	1.71157e-06	6.36705e-05
GO:0017076	purine nucleotide binding	14	56	70	1390	0.05	17.995	3.01618e-06	6.67673e-05
GO:0043168	anion binding	22	58	80	1668	0.048	20.566	3.42067e-06	7.24289e-05
GO:0051983	regulation of chromosome segregation	0	6	6	14	0.429	1.685	2.38917e-06	8.59087e-05
GO:1901987	regulation of cell cycle phase transition	0	7	7	21	0.333	1.966	2.44134e-06	8.59087e-05
GO:0044772	mitotic cell cycle phase transition	0	7	7	22	0.318	1.966	3.48349e-06	0.000119355
GO:0004364	glutathione transferase activity	6	0	6	18	0.333	1.542	8.07368e-06	0.000163828
GO:0036094	small molecule binding	18	59	77	1625	0.047	19.794	8.54578e-06	0.000166472
GO:0006281	DNA repair	2	16	18	167	0.108	5.056	5.83698e-06	0.000194865
GO:0010948	negative regulation of cell cycle process	1	5	6	16	0.375	1.685	6.03573e-06	0.000196463
GO:0000281	mitotic cytokinesis	0	5	5	10	0.5	1.404	6.96181e-06	0.000218743
GO:0000226	microtubule cytoskeleton organization	1	12	13	93	0.14	3.652	7.05623e-06	0.000218743
GO:0006575	cellular modified amino acid metabolic process	10	2	12	81	0.148	3.371	8.6447e-06	0.000261754
GO:0006928	movement of cell or subcellular component	4	15	19	189	0.101	5.337	8.95388e-06	0.000264954
GO:0005488	binding	98	179	277	8176	0.034	71.208	1.73051e-05	0.000324139
GO:0033554	cellular response to stress	4	17	21	229	0.092	5.899	1.27304e-05	0.000368333
GO:0008083	growth factor activity	5	6	11	81	0.136	2.828	2.14829e-05	0.000387488
GO:0006790	sulfur compound metabolic process	10	2	12	88	0.136	3.371	2.05576e-05	0.000534476
GO:0034508	centromere complex assembly	0	5	5	12	0.417	1.404	2.07561e-05	0.000534476
GO:0051340	regulation of ligase activity	0	5	5	12	0.417	1.404	2.07561e-05	0.000534476
GO:0051438	regulation of ubiquitin-protein transferase activity	0	5	5	12	0.417	1.404	2.07561e-05	0.000534476
GO:1904666	regulation of ubiquitin protein ligase activity	0	5	5	12	0.417	1.404	2.07561e-05	0.000534476
GO:0007010	cytoskeleton organization	4	19	23	274	0.084	6.461	2.09357e-05	0.000534476
GO:0071103	DNA conformation change	0	9	9	50	0.18	2.528	2.36342e-05	0.000591765
GO:0043235	receptor complex	0	7	7	34	0.206	3.723	2.20591e-05	0.000639715
GO:0008608	attachment of spindle microtubules to kinetochore	0	4	4	7	0.571	1.124	3.25292e-05	0.000777698
GO:1901988	negative regulation of cell cycle phase transition	0	5	5	13	0.385	1.404	3.28521e-05	0.000777698
GO:1901991	negative regulation of mitotic cell cycle phase transition	0	5	5	13	0.385	1.404	3.28521e-05	0.000777698
GO:0007051	spindle organization	1	5	6	21	0.286	1.685	3.57365e-05	0.000830874
GO:0065009	regulation of molecular function	2	14	16	158	0.101	4.494	4.18316e-05	0.000955521
GO:0006749	glutathione metabolic process	7	1	8	42	0.19	2.247	4.40447e-05	0.000988729
GO:0031396	regulation of protein ubiquitination	0	5	5	14	0.357	1.404	4.97759e-05	0.00106243
GO:0051304	chromosome separation	0	5	5	14	0.357	1.404	4.97759e-05	0.00106243
GO:0051348	negative regulation of transferase activity	0	5	5	14	0.357	1.404	4.97759e-05	0.00106243
GO:0003824	catalytic activity	69	92	161	4301	0.037	41.388	6.76519e-05	0.00117666
GO:0033043	regulation of organelle organization	2	11	13	113	0.115	3.652	5.88788e-05	0.00123646
GO:0007052	mitotic spindle organization	1	3	4	8	0.5	1.124	6.34274e-05	0.00129035
GO:0044839	cell cycle G2/M phase transition	0	4	4	8	0.5	1.124	6.34274e-05	0.00129035
GO:0017111	nucleoside-triphosphatase activity	5	29	34	579	0.059	8.74	8.01689e-05	0.00134629
GO:0008305	integrin complex	0	6	6	28	0.214	3.191	6.86899e-05	0.00149401
GO:0098636	protein complex involved in cell adhesion	0	6	6	28	0.214	3.191	6.86899e-05	0.00149401
GO:0007088	regulation of mitotic nuclear division	0	5	5	16	0.312	1.404	0.00010304	0.00155834
GO:0051783	regulation of nuclear division	0	5	5	16	0.312	1.404	0.00010304	0.00155834
GO:1903320	regulation of protein modification by small protein conjugation or removal	0	5	5	16	0.312	1.404	0.00010304	0.00155834
GO:0007094	mitotic spindle assembly checkpoint	0	4	4	9	0.444	1.124	0.00011131	0.00155834
GO:0009895	negative regulation of catabolic process	0	4	4	9	0.444	1.124	0.00011131	0.00155834
[truncated: 1,857 more rows]

## Sheet: Table S7
Table S7. KEGG pathway enrichment of DEGs enriched between Ctrl and H2O2+NMN group
[truncated: 290 more rows]

[truncated: 5 more sheets: Table S8, Table S9, Table S10, Table S11, Table S12]
